# Supplementary material for: Hidden risk patterns among acute ischemic stroke patients identified by latent class analysis
Source: Front Neurol. 2025 Jul 29;16:1597361. doi: 10.3389/fneur.2025.1597361 (PMC12339565; doi:10.3389/fneur.2025.1597361)
Supplement: Supplementary file 1 [file Table_1.xlsx]

## Sheet: Sheet1
极佳预后	预后分级	3月mRS	发病时间	出血转化	复发	是否死亡	随访时间2	住院号	年龄	性别	入院收缩压	入院舒张压	HBP(1/0)	DM	血脂	心房颤动	吸烟	饮酒	脑梗面积	TOAST分型	入院NIHSS	出院NIHSS	单核细胞	RBC	HB	WBC	NC	LC	PLT	NLR	NLR*	PLR	PLR*	NLR/PLR	HPV	总蛋白	白蛋白	ALT	AST	碱性磷酸酶	γ-GT	总胆红素	间接胆红素	直接胆红素	尿素氮	肌酐	肌酐清除率	尿素氮肌酐比值	尿酸
1	1	3	4	1	0	0	1	1347968	52	0	177	84	1	0	1	0	0	0		1	13	10	0.51	4.13	126	6.63	5.04	1.11	164	4.54054	1	147.748	1	3	0.2	67.8	37.9	25	22	84	27	8	5	3	5.1	62	95	20.4	212
1	1	4	0.25	1	0	0	1	1348364	77	1	159	85	1	0	0	0	1	0		1	7	8	0.56	4.59	147	6.82	5.04	0.75	196	6.72	1	261.333	1	3	0.2	66.2	38.7	19	26	0	0	16	10	6	4	71		14	352
1	1	3	2	0	1	0	1	1239996	71	1	175	76	1	1	1	0	1	1		2	4	4	0.66	3.64	101	11.21	7.51	2.67	435	2.81273	0	162.921	1	2	0.34	60.1	33.2	11	14			6	4	2	3.8	106	58	8.9	445
1	1	6	1	0	0	1	0.5	1348837	65	0	184	89	1	1	0	0	0	0		1	36	28	0.49	4.15	123	9.11	6.27	0.9	246	6.96667	1	273.333	1	3	0.24			28	24						4.3	39
1	1	3	1	0	0	0	1	1349397	72	1	140	69	1	0	0	0	0	0		1	2	2	0.43	4.27	126	6.11	4.4	1.08	259	4.07407	1	239.815	1	3	0.24	62.7	38.8	10	14			10	7	3	5.4	96		13.9	412
1	1	4	1	0	0	0	1	1350176	80	1	181	88	1	1	0	1	1	0		1	5	5	0.5	3.87	114	7.02	5.45	0.9	98	6.05556	1	108.889	0	1		67.3	36.9	35	94	111	35	18	10	8	7.3	74		24.4	167
1	1	3	1	0	0	0	1	1350989	53	1	156	65	1	1	1	0	1	1		1	5	5	0.55	4.01	120	10.64	8.32	1.39	337	5.98561	1	242.446	1	3	0.3	68.8	41	13	16	91	20	10	6	4	4.6	75		15.2	313
1	1	6	5	0	0	1	0.4	1351076	86	0	192	95	1	0	0	0	0	0		1	12	9	0.72	4.01	121	7.97	6.41	0.78	181	8.21795	1	232.051	1	3	0.21	65.4	33.2	12	21	70	14	14	9	5	8.9	52		42.4	201
1	1	3	5	0	0	0	1	1351593	35	1	198	120	1	0	0	0	0	0		1	4	4	0.72	4.51	140	7.12	4.33	1.91	227	2.26702	0	118.848	0	0	0.26	67.5	36.8	14	24			8	5	3	6.3	122	56	12.8	252
1	1	3	1	0	0	0	1	1351575	61	1	138	66	0	1	0	0	1	1		1	8	5	0.54	4.57	145	8.15	6.06	1.38	235	4.3913	1	170.29	1	3	0.26	65	39.4	10	21			11	7	4	5.3	82		16	209
1	1	6	2	0	0	1	0.2	1270619	64	0	135	84	1	1	1	0	0	0		4	36	36	0.11	3.54	104	8.43	6.61	1.14	327	5.79825	1	286.842	1	3	0.44	68.3	35.2	9	18			<5		<2	6.8	55		30.6	260
1	1	4	1	0	0	0	1	1353392	76	1	155	85	1	0	1	0	0	0		2	2	2	0.69	4.78	138	10.29	8.63	0.96	334	8.98958	1	347.917	1	3	0.3	59.2	33.7	58	33			6	4	2	9.4	73		31.9	398
1	1	5	5	0	1	0	1	1143144	58	1	141	90	1	0	0	0	0	0		1	5	9	0.8	4.84	150	11.05	9.54	1.07	331	8.91589	1	309.346	1	3	0.4	63.6	39.1	20	25			11	7	4	6	61		24.4	276
1	1	6	1	0	0	1	0.1	1355732	59	1	168	94	1	0	0	0	1	1		1	1	1	1.02	5.32	161	10.6	6.56	1.42	366	4.61972	1	257.746	1	3	0.33	72.3	39.8	56	33			11	6	5	12.9	66		48.4	180
1	1	4	1	0	0	0	1	1356415	80	1	121	77	0	0	0	0	1	1		4	8	4	0.58	5.13	110	7.92	6.06	1.02	210	5.94118	1	205.882	1	3	0.23	65.8	36.5	7	15	78	15	10	6	4	3.7	63	69	14.6	288
1	1	4	0.5	0	0	0	1	1165472	79	1	149	88	1	1	1	0	1	0		1	3	4	0.72	4.11	122	9.31	8.56	0.9	219	9.51111	1	243.333	1	3	0.22	56.5	31.9	14	16			12	8	4	8.2	84	66	24.2	473
1	1	6	3	0	1	1	0.2	1344813	83	1	127	55	1	0	1	0	0	0		1	4	18	0.59	3.79	113	6.13	4.38	1.05	146	4.17143	1	139.048	0	1	0.24	69.9	38.2	6	20			10	7	3	8.7	84	51	25.7	455
1	1	3	2	0	0	0	1	1357129	82	1	199	77	1	0	1	0	1	0		4	7	6	0.65	4.56	134	10.2	7.31	1.9	274	3.84737	1	144.211	1	3	0.33	66.8	34.6	48	68			9	6	3	7	87		19.9	360
1	1	5	3	0	0	0	1	1357216	80	0	138	80	1	0	0	0	0	0		1	7	5	0.56	4.57	133	6.2	4.37	1.28	232	3.41406	0	181.25	1	2	0.28	66.4	35.2	8	16	80	11	9	6	3	5.3	63		20.8	277
1	1	6	0.33	0	0	1	0.2	1357558	82	1	156	96	1	0	1	1	0	0		2	9	4	0.52	4.4	133	6.06	4.15	1.14	267	3.64035	1	234.211	1	3	0.28	68.7	34.9	10	18			9	5	4	4	51		19.4	352
1	1	6	5	0	0	1	0.1	1357624	76	1	174	84	1	1	1	0	0	0		1	27	21	1.38	5.21	160	7.52	4.67	1.78	129	2.6236	0	72.4719	0	0	0.16	69.2	37.9	30	32			21	13	8	5.6	71		19.5	199
1	1	3	5	1	0	0	1	810665	82	0	156	77	1	1	0	1	0	0		4	3	8	0.76	4.64	135	6.24	4.48	0.96	222	4.66667	1	231.25	1	3	0.27	62.6	33.6	16	32	73	21	21	11	10	10.2	56		45.1	357
1	1	3	5	0	0	0	1	1286525	76	0	126	72	1	1	0	0	0	0		2	15	15	0.48	3.99	113	8.24	5.22	2.16	224	2.41667	0	103.704	0	0	0.27	64.8	35.3	12	15			10	6	4	11.3	140		20	521
1	1	4	1	0	0	0	1	1296325	80	1	187	87	1	0	1	0	0	0		1	5	5	0.58	4.65	140	5.37	3.12	1.63	271	1.91411	0	166.258	1	2	0.29	66.6	35	28	25			7	4	3	7.1	84	61	20.9	237
1	1	6	5	0	0	1	0.1	1358976	82	0	178	94	1	0	1	1	0	0		2	8	6	0.47	4.19	129	9.59	7.8	1.19	158	6.55462	1	132.773	0	1	0.24	67.8	32.5	48	83	128	88	9	4	5	8.5	76		27.7	385
1	1	6	1	1	0	1	0.4	1359062	79	0	164	77	1	0	0	0	0	0		4	8	6	0.42	3.51	118	5.5	3.85	1.08	213	3.56481	1	197.222	1	3	0.24	67.6	38.7	10	23	108	14	13	7	6	5.9	75	42	19.5	268
1	1	4	0.33	0	0	0	1	1172746	75	0	113	66	0	0	0	1	0	0		2	9	4	0.48	4.74	142	5.05	3.18	0.94	150	3.38298	0	159.574	1	2	0.18	66	36.2	11	24	45	19	28	19	9	7.7	89	43	21.4	426
1	1	5	1	0	0	0	1	1360631	84	0	130	67	1	0	1	0	0	0		1	7	6	0.4	3.66	104	8.71	6.36	1.53	357	4.15686	1	233.333	1	3	0.37	70.4	32.4	10	16	125	29	<5		<2	44.1	323	9	33.8	607
1	1	3	2	0	0	0	1	1288592	68	1	175	92	1	1	0	0	1	0		4	2	2	0.76	3.43	98	8.78	6.46	1.53	255	4.22222	1	166.667	1	3	0.27	26.5	26.5	9	17	77	19	6	4	2	11.4	195	31	11.4	352
1	1	5	0.7	1	1	0	1	1362438	70	1	154	109	1	1	0	1	1	0		2	6	6	1.21	5.28	157	12.08	8.57	1.71	116	5.0117	1	67.8363	0	1	0.16	70.4	37.4	24	46			31	18	13	5.4	88		15.2	260
1	1	3	0.5	0	0	0	1	1362599	82	1	157	82	1	1	1	0	1	0		1	4	7	0.85	4.81	149	7.49	5.14	1.46	199	3.52055	1	136.301	0	1	0.24	68.5	37.8	10	22			14	8	6	4.9	79		15.4	343
1	1	3	4	0	0	0	1	1215979	64	1	153	85	1	1	1	0	0	0		1	9	6	0.96	4.43	138	9.68	8.56	0.68	266	12.5882	1	391.176	1	3	0.26	74	43.2	16	21			11	7	4	14.5	70	86	14.5	186
1	1	6	0.2	0	0	1	0.2	1363669	84	1	134	67	1	0	1	0	0	0		4	12	11	0.56	3.98	112	8.12	7.25	0.52	177	13.9423	1	340.385	1	3	0.19	63	34.4	44	62			17	12	5	7.7	115		16.6	241
1	1	5	1	0	1	0	1	1363689	63	1	157	100	1	1	0	0	1	1		4	9	8	0.63	4.67	144	10.56	8.9	1.04	191	8.55769	1	183.654	1	3	0.2	65.7	37.2	16	20			24	16	8	2.6	56		11.5	318
1	1	6	2	1	0	1	1	1363697	83	1	134	84	1	0	1	1	0	1		2	4	3	0.87	4.46	137	7.86	6.16	0.95	347	6.48421	1	365.263	1	3	0.34	71.2	35.6	28	42			12	6	6	6.7	51		32.6	193
1	1	6	1	0	0	1	0.9	1364488	42	0	168	83	1	0	0	0	0	0		4	6	9	0.74	4.84	137	11.88	10.39	0.8	232	12.9875	1	290	1	3	0.22	59	33.5	24	22			20	10	10	2.8	28	280	24.8	281
1	1	6	2	0	0	1	0.9	1173729	82	1	129	77	1	0	0	1	0	0		2	7	7	0.22	4.3	131	5.69	3.56	1.69	256	2.10651	0	151.479	1	2	0.3	67.9	36.3	14	28			12	7	5	11.7	99		29.3	361
1	1	6	1	0	0	1	0.5	1364869	78	0	163	99	0	0	0	1	0	0		2	9	9	0.72	4.36	136	11.44	9.43	1.37	263	6.88321	1	191.971	1	3	0.26	60.7	29.9	33	43			7	4	3	8.1	56		35.8	153
1	1	3	1	0	0	0	1	695060	76	0	155	75	1	1	1	0	0	0		1	6	6	0.47	3.44	104	7.37	4.77	1.5	301	3.18	0	200.667	1	2	0.28	56.8	29.7	13	19	76	24	6		<2	4.1	56	47	18.1	296
1	1	5	5	0	0	0	1	1317985	79	0	178	83	1	1	1	0	0	0		3	3	3	0.3	5.04	145	8.83	6.25	2.09	252	2.99043	0	120.574	0	0	0.27	69.1	37	10	12	111	21	11	7	4	5.8	61		23.6	245
1	1	6	3	0	0	1	0.1	1364975	45	1	120	74	0	0	0	1	0	0		2	13	13	0.57	5.56	104	7.87	6.06	1.11	469	5.45946	1	422.523	1	3	0.39	63.7	38.2	19	30	74	32	10	6	4	2	47	147	10.5	146
1	1	3	2	0	0	0	1	1362695	62	1	147	62	1	1	1	0	1	1		4	1	1	0.42	4.12	128	5.31	3.69	1.19	266	3.10084	0	223.529	1	2	0.27	69.3	38.3	31	25	59	35	9	5	4	6	68	91	21.9	258
1	1	6	5	0	0	1	0.4	1366159	85	1	165	75	1	1	0	0	1	0		1	8	8	0.39	3.81	122	6.34	4.52	1.19	165	3.79832	1	138.655	0	1	0.21	67.2	32.4	17	31			12	7	5	5.9	87	50	16.8	348
1	1	4	0.25	0	0	0	1	1367241	61	1	148	85	1	0	0	0	1	1		1	10	9	0.54	5.27	161	6.45	4.21	1.75	221	2.40571	0	126.286	0	0	0.27	73.4	45.5	27	23			11	6	5	4.2	65	89	16	302
1	1	6	2	1	0	1	0.1	1361464	70	1	142	108	1	1	0	1	0	0		2	14	14	0.7	3.6	108	8.16	6.13	1.21	311	5.06612	1	257.025	1	3	0.26
1	1	5	1	0	0	0	1	1368448	57	1	193	92	1	1	0	0	1	1		1	10	14	0.63	4.55	145	7.43	5.98	0.78	143	7.66667	1	183.333	1	3	0.17	67.4	38.9	49	32	97	41	10	5	5	4.1	42		24.2	222
1	1	3	1	0	0	0	1	1368631	83	1	182	68	1	0	1	0	0	0		3	4	4	0.53	4.12	132	7.89	6.14	1.31	265	4.68702	1	202.29	1	3	0.29	66.5	37	13	23			9	5	4	6.4	73		21.7	358
1	1	6	4	1	0	1	0.2	611690	59	1	129	70	1	0	1	0	1	1		4	6	7	1.32	3.69	110	10.33	9.65	1.31	115	7.36641	1	87.7863	0	1	0.12	53.9	23.2	79	76	103	48	6	3	3	8.7	68		31.7	337
1	1	6	5	0	0	1	0.2	1369658	80	1	116	77	0	1	1	1	1	0		1	13	14	1.51	5.04	162	10.67	5.1	4.01	142	1.27182	0	35.4115	0	0	0.16	66.1	32.5	35	107			14	7	7	16.9	101		41.5	422
1	1	3	5	0	0	0	1	617155	77	1	140	79	1	0	0	0	0	0		1	4	4	0.46	3.39	98	4.88	3.41	0.93	173	3.66667	1	186.022	1	3	0.17	65.4	36.1	6	16	86	14	7	4	3	12.3	226		13.5	461
1	1	6	2	0	0	1	0.4	867865	80	0	140	59	1	0	1	0	0	0		3	3	3	0.6	3.11	97	7.76	5.32	1.4	200	3.8	1	142.857	1	3	0.22	63.7	32.2	14	23	123	180	<5		<2	19.7	160		30.5	592
1	1	5	3	0	0	0	1	1370652	79	1	130	73	1	1	1	0	0	0		1	11	10	0.94	4.81	144	9.13	7.37	1.66	339	4.43976	1	204.217	1	3	0.33	66.3	29.1	27	28	60	33	6	4	2	11.9	127		23.2	321
1	1	3	1	0	0	0	1	1370724	82	0	121	78	0	0	0	0	0	0		1	7	6	0.72	3.89	117	7.47	4.96	1.64	208	3.02439	0	126.829	0	0	0.23	62.7	32.9	11	39	91	14	6	3	3	5.6	57	47	24.3	158
1	1	6	3	0	0	1	0.9	1363200	79	1	132	74	0	0	1	0	0	0		4	5	3	0.62	4.06	125	6.06	3.56	1.45	257	2.45517	0	177.241	1	2	0.27	67.8	36.2	8	20			9	5	4	4.2	76		13.7	299
1	1	4	2	0	0	0	1	1370432	75	1	144	71	1	0	0	1	0	0		2	12	9	0.71	4.57	144	5.86	3.16	1.96	212	1.61224	0	108.163	0	0	0.21	63.7	35.1	18	31	95	64	21	13	8	7.8	77		25.1	184
1	1	3	0.5	0	0	0	1	1371506	63	1	184	90	1	1	0	0	1	1		1	5	8	0.53	4.78	145	5.21	3.83	0.8	224	4.7875	1	280	1	3	0.23	70	42.2	10	20	90	24	8	5	3	3	65		11.4	341
1	1	5	1	0	0	0	1	1371514	72	1	165	88	1	1	0	1	1	0		2	11	11	1.2	4.59	145	5.54	2.65	2.11	188	1.25592	0	89.0995	0	0	0.19	70.5	38.9	19	27			13	7	6	5.7	62		22.8	206
1	1	6	2	0	0	1	0.4	1372004	79	1	176	77	1	1	0	0	1	1		1	5	5	0.48	4.72	142	5.9	3.81	1.53	180	2.4902	0	117.647	0	0	0.19	69.8	38.1	18	24	101	37	17	10	7	7.1	68		25.9	380
1	1	3	2	0	0	0	1	1372022	56	0	170	84	1	1	0	0	0	0		1	7	9	0.51	4.85	143	9.03	7.98	0.99	233	8.06061	1	235.354	1	3	0.28	69.5	39	12	24	80	17	10	7	3	4.2	44		23.7	208
1	1	3	5	0	0	0	1	1372655	68	1	180	86	1	1	0	0	1	1		3	3	3	0.55	3.88	120	6.13	4.91	0.61	179	8.04918	1	293.443	1	3	0.2	69.2	33.1	21	52	74	42	9	5	4	3.9	71	100.3	13.6	294
1	1	3	3	0	0	0	1	1365251	73	1	159	60	1	1	0	0	0	0		1	7	7	0.47	4.82	134	5.83	4.73	0.8	191	5.9125	1	238.75	1	3	0.22	60.8	37.9	9	17			13	8	5	4.3	67		15.9	186
1	1	4	1	0	0	0	1	1365827	64	0	142	80	1	0	1	0	0	0		1	11	8	0.56	4.3	133	8.09	5.78	1.94	207	2.97938	0	106.701	0	0	0.23	65.2	38.1	34	32	101	86	13	9	4	5.7	72	76.5	19.6	264
1	1	3	1	0	0	0	1	1366365	63	1	147	78	0	0	1	0	1	0		1	10	8	0.64	4.43	136	4.01	1.92	1.62	232	1.18519	0	143.21	1	2	0.23	61.7	34.8	16	17	76	20	13	8	5	3.9	76	95.7	12.7	260
1	1	4	2	0	0	0	1	1366646	77	0	180	106	1	0	1	0	0	0		1	8	7	0.47	4.47	134	3.48	5.85	1.08	231	5.41667	1	213.889	1	3	0.26	68.7	38.6	47	41	138	80	6	3	3	5.5	54		25.2	214
1	1	3	2	0	0	0	1	1168450	60	0	138	91	1	1	0	0	0	0		1	4	1	0.36	4.5	124	9.66	5.7	2.96	329	1.92568	0	111.149	0	0	0.3	62.4	36.7	10	10	59	17	11	7	4	2.9	45	104.9	16	351
1	1	3	4	0	0	0	1	1367032	80	0	196	67	1	1	1	0	0	0		1	7	6	0.5	4.53	124	9.38	8.19	0.8	317	10.2375	1	396.25	1	3	0.37	68.9	39.4	8	14			14	10	4	9.8	68		35.7	247
1	1	3	2	0	0	0	1	1366785	64	1	146	66	1	1	0	0	0	0		1	7	7	0.61	4.31	122	7.65	4.05	2.76	206	1.46739	0	74.6377	0	0	0.23	64.4	32	12	14			18	12	6	4.8	73	75.2	16.3	217
1	1	3	3	0	0	0	1	1367536	57	1	155	92	1	0	1	0	1	1		1	7	4	0.75	4.54	134	8.57	4.47	3.11	322	1.4373	0	103.537	0	0	0.32	68.6	40.2	35	19	74	62	12	8	4	5.8	87	84.8	16.5	412
1	1	6	3	0	0	1	0.4	1367900	73	0	137	69	1	0	1	0	0	0		4	11	9	0.52	4.52	132	5.46	3.34	1.69	261	1.97633	0	154.438	1	2	0.28	67.2	34.5	28	41			9	5	4	186	51		28.2	186
1	1	4	2	1	0	0	1	1368528	57	0	104	75	1	1	0	1	0	0		2	10	9	1.13	5.12	141	8.33	5.63	1.89	195	2.97884	0	103.175	0	0	0.27	72.1	39.2	20	25	93	57	25	15	10	7.8	73	78.5	26.5	413
1	1	3	1	0	0	0	1	1370951	59	0	152	91	1	0	0	0	0	0		1	7	0	0.48	4.81	140	8.25	6.54	1.3	249	5.03077	1	191.538	1	3	0.25	68.1	40.1	13	19	69	33	16	12	4	5.9	56	96.3	26.1	320
1	1	6	3	1	0	1	0.5	1369482	88	1	142	69	1	0	1	1	0	0		2	3	3	0.62	3.52	130	6.03	5.1	0.54	265	9.44444	1	490.741	1	3	0.31	65.7	30.3	115	64			12	6	6	3.7	72		12.7	207
1	1	6	3	0	0	1	0.4	1241213	80	1	152	109	1	1	1	1	1	0		2	16	16	0.84	4.63	97	9.82	6.47	2.19	205	2.95434	0	93.6073	0	0	0.28	66.4	36.3	20	35	58	30	9	5	4	3.3	77		10.6	187
1	1	3	1	0	1	0	1	1318843	64	1	147	92	1	0	1	0	1	1		1	4	2	0.6	4.71	142	10.59	8.71	0.93	247	9.36559	1	265.591	1	3	0.24	64.8	27.8	52	30	65	117	8	4	4	3.6	55	104.7	16.2	309
1	1	3	5	0	0	0	1	1371569	66	1	168	97	1	1	1	0	1	1		1	3	2	0.38	4.32	137	5.99	3.39	1.78	132	1.90449	0	74.1573	0	0	0.13	69.7	37.7	85	47	49	132	8	5	3	5	85	81.9	14.6	295
1	1	6	4	0	0	1	0.3	1371592	54	0	146	80	1	0	0	0	0	0		1	16	16	0.58	3.07	91	12.16	8.07	3.11	285	2.59486	0	91.6399	0	0	0.33	57.7	34.3	13	17	48	11	10	6	4	4.9	77	75.7	15.8	296
1	1	6	2	1	0	1	0.4	1372413	79	0	116	80	1	0	0	1	0	0		2	12	12	0.55	3.68	120	8.94	7.24	1.1	464	6.58182	1	421.818	1	3	0.49	71	37	25	42	90	27	17	11	6	7.1	59		29.8	134
1	1	3	3	0	0	0	1	1267575	65	1	156	81	1	1	0	0	1	1		4	9	9	1.08	5.18	159	5.67	3.18	1.68	149	1.89286	0	88.6905	0	0	0.2	63.2	34.7	9	22	77	39	35	23	12	5.6	65	113.2	21.3	196
1	1	3	4	0	0	0	1	1398688	73	0	165	71	0	1	0	0	0	0	2.76	1	4	4	0.41	4.68	132	7.37	5.65	1.31	205	4.31298	1	156.489	1	3	0.27	62.5	38.6	31	26	55	52	6	3	3	4.2	48		21.7	272
1	1	3	5	0	0	0	1	1397748	66	0	167	88	1	1	1	0	0	0	6.3	1	2	1	0.37	3.78	110	6.3	4.22	1.49	217	2.83221	0	145.638	1	2	0.31	71.1	36.8	14	22	95	22	6	3	3	6.6	47	99.2	34.8	154
1	1	3	1	0	0	0	1	1396651	75	0	171	92	1	1	0	0	0	0		1	7	7	0.7	4.02	128	6.41	3.03	2.69	281	1.12639	0	104.461	0	0	0.3	66	33.8	11	23			21	14	7	5.5	67		20.3	272
1	1	6	3	0	0	0	1	1393534	85	1	115	67	0	0	0	0	1	1		1	5	6	0.57	3.87	119	6.79	4.11	2.06	153	1.99515	0	74.2718	0	0	0.15	63.7	32.7	9	20			9	6	3	7.3	111		16.3	200
1	1	6	0.3	0	0	0	1	1393151	71	1	141	86	1	0	1	0	0	0		1	10	10	0.93	4.68	161	9.55	8.06	0.55	144	14.6545	1	261.818	1	3	0.19	71.1	46.2	43	143	87	32	12	7	5	4.5	71		15.7	329
1	1	4	2	1	0	0	1	1392573	61	1	141	88	1	0	0	0	0	0		1	8	8	0.48	4.87	147	7.52	6.65	0.66	163	10.0758	1	246.97	1	3	0.14	65.7	37.6	25				15	10	5	5.3	103	67.2	12.8	190
1	1	3	1	0	0	0	1	1382744	84	1	174	85	1	0	0	1	1	1		2	1	1	0.44	3.77	115	7.13	5.22	1.04	234	5.01923	1	225	1	3	0.24	55.2	28.4	23	21			5	3	2	10.1	200		12.5	466
1	1	3	2	0	0	0	1	1392273	68	1	172	82	1	1	0	0	1	1		1	7	5	0.57	4.27	137	6.9	4.77	1.47	266	3.2449	0	180.952	1	2	0.27	61.1	36.4	21	16			8	4	4	5.1	93	72.4	13.6	267
1	1	4	1	0	0	0	1	1390453	56	1	186	87	1	1	1	0	1	1		1	5	7	0.77	4.76	146	11.07	7.21	3.01	294	2.39535	0	97.6744	0	0	0.3	67.6	37	14	16			14	9	5	4.3	76	100.6	14	321
1	1	3	1	0	0	0	1	1389705	88	0	116	64	0	0	0	0	0	0		1	12	10	0.33	3.85	115	6.04	3.47	1.64	248	2.11585	0	151.22	1	2	0.3	69.2	32.3	12	26			14	8	6	5	70		17.7	294
1	1	4	1	0	0	0	1	1388480	62	1	145	76	1	0	0	0	1	1		1	11	11	0.42	4.48	140	5.14	3.73	0.75	195	4.97333	1	260	1	3	0.23	64.5	37.2	54	57	74	38	9	5	4	5.6	86	83	16.1	269
1	1	4	2	1	1	0	1	1387677	73	0	125	76	0	0	0	1	0	0		2	10	10	0.43	4.22	132	7.22	5.91	0.85	143	6.95294	1	168.235	1	3	0.16	60.9	33.3	15	32	82	23	13	14	9	6.4	62		25.6	215
1	1	6	2	0	0	0	1	1387412	84	0	210	90	1	0	0	0	0	0		1	6	6	0.53	4.17	123	9.77	8.51	1.54	284	5.52597	1	184.416	1	3	0.33	70	37.9	13	15			13	8	5	6.6	105		15.6	400
1	1	3	2	0	0	0	1	1387083	50	1	194	108	1	0	0	0	1	0		1	4	3	1.89	5.13	161	7.21	4.86	1.65	215	2.94545	0	130.303	0	0	0.21	66	41.7	14	20			24	16	8	3.7	59	112.2	15.5	187
1	1	3	1	0	0	0	1	1387392	54	1	142	76	1	0	0	0	0	0		1	8	8	1.31	4.42	139	10.5	8.34	1.22	147	6.83607	1	120.492	0	1	147	62.8	37.8	9	12	104	23	14	9	5	7	79	97.3	22	177
1	1	4	4	0	0	0	1	808645	83	0	165	80	1	0	0	0	0	0		1	2	2	0.49	4.2	132	6.84	3.98	2.18	225	1.82569	0	103.211	0	0	0.25	65.3	33.4	17	25			9	6	3	7.9	66		29.7	363
1	1	6	5	0	0	1	0.2	867865	80	0	159	74	1	0	0	0	0	0		1	0	查体不配合	0.43	3.28	103	6.87	4.36	1.61	208	2.70807	0	129.193	0	0	0.23	65.1	32.7	9	20	113	117	5	3	2	10.5	120		21.7	452
1	1	4	2	0	0	0	1	1385848	66	1	169	97	1	1	0	0	1	1		1	3	3	0.49	4.51	139	5.03	3.65	0.95	333	3.84211	1	350.526	1	3	0.39	62.7	33.7	18	16			7	4	3	2.8	61	98.9	11.4	224
1	1	4	2	0	0	0	1	1385467	77	0	162	88	1	0	0	1	0	0		4	4	4	0.55	5.29	147	8.67	6.52	1.42	215	4.59155	1	151.408	1	3	0.25	65.7	35.3	14	18	72	12	13	8	5	6.7	55		30.2	405
1	1	6	3	0	0	1	0.1	1337541	70	1	158	88	1	0	0	0	0	0		1	9	7	0.47	4.92	147	6.77	4.54	0.84	253	5.40476	1	301.19	1	3	0.14	70.9	37.9	49	55			10	5	5	7	59	97.5	29.4	148
1	1	3	4	0	0	0	1	1385110	72	1	148	78	1	1	0	0	1	0		1	2	2	0.29	5.22	162	3.87	2.21	1.28	206	1.72656	0	160.938	1	2	0.21	64	39.9	16	16	69	24	23	16	7	5.6	77		18	253
1	1	3	2	0	0	0	1	1384864	74	1	156	81	1	0	0	0	0	0		1	9	6	0.5	4.48	142	5.96	4.29	1.03	168	4.16505	1	163.107	1	3	0.2	60.3	38.1	41	34	77	40	11	6	5	5	59		21	259
1	1	4	5	1	1	0	1	1384093	90	0	148	73	1	0	0	1	0	0		2	10	6	0.52	3.48	102	10.69	9.01	0.74	519	12.1757	1	701.351	1	3	0.47	64.9	26.2	8	20			5	3	2	4.9	75		16.2	261
1	1	4	3	0	0	0	1	1136514	78	0	171	71	1	1	0	0	0	0		1	7	7	0.53	4.58	128	9.75	7.14	1.86	287	3.83871	1	154.301	1	3	0.33	62.8	34.6	11	17	70	21	8	5	3	5	74		16.7	450
1	1	3	3	1	1	0	1	1383031	65	0	160	75	1	0	0	0	0	0		1	8	8	0.33	4.34	124	5.23	3.26	1.53	28	2.13072	0	18.3007	0	0	0.28	68.3	38	16	23	172	61	15	10	5	3.9	60	92.1	16.1	182
1	1	4	5	0	0	0	1	1381621	64	1	144	85	1	0	0	0	0	0		1	12	11	0.79	4.91	144	8.35	6.22	1.31	136	4.74809	1	103.817	0	1	0.16	66	36.3	29	26	80	48	19	12	7	8.7	91	76.5	23.7	167
1	1	6	3	0	0	1	0.3	1381239	56	0	181	75	1	1	0	0	0	0		1	3	7	0.47	4.63	137	7.66	5.63	1.41	360	3.99291	1	255.319	1	3	0.25	68.1	38.3	16	22			5	3	2	3.6	59	98.7	15.1	204
1	1	3	5	1	1	0	1	1378527	72	0	150	79	1	1	0	0	0	0		1	3	3	0.42	4.1	127	7.91	7	0.7	144	10	1	205.714	1	3	0.22	62.7	36.1	7	14	90	20	11	7	4	4.4	44		24.8	246
1	1	4	1	0	0	0	1	1378476	76	1	156	65	1	0	0	0	0	0		1	6	4	0.92	3.68	110	9.79	7.56	0.94	249	8.04255	1	264.894	1	3	0.27	54.8	29.3	17	21	88	36	6	4	2	10.1	98		25.5	520
1	1	4	2	0	0	0	1	1377938	77	0	148	80	1	1	0	0	0	0		1	10	8	0.56	4.58	130	7.5	4.87	1.8	295	2.70556	0	163.889	1	2	0.35	70.4	38.8	14	21	89	74	7	4	3	4.5	64		17.4	267
1	1	4	2	0	0	0	1	1377758	74	1	201	94	1	0	0	0	1	0		1	2	8	0.7	4.19	123	8.51	6.28	1.4	272	4.48571	1	194.286	1	3	0.29	71.1	41.4	25	26	178	97	12	6	6	5.2	61		21.1	338
1	1	3	2	0	0	0	1	1377652	75	0	151	74	1	1	0	0	0	0		1	3	2	0.98	4.32	124	9.7	7.25	1.48	278	4.89865	1	187.838	1	3	0.31	66.1	37.1	7	10			13	7	6	2.4	46		12.6	162
1	1	6	0.2	1	0	1	0.5	1376970	80	0	146	62	1	0	0	0	0	0		1	12	11	0.59	4.16	127	7.8	5.93	1.27	227	4.66929	1	178.74	1	3	0.24	68.5	38.4	23	27			15	10	5	6.9	66		25.9	343
1	1	6	3	0	0	1	0.4	1376362	78	0	120	65	1	1	0	0	0	0		1	4	3	0.49	4.23	133	8.67	6.72	1.37	172	4.90511	1	125.547	0	1	0.19	75.1	41.8	33	36	81	46	14	8	6	5.8	54		26.6	287
1	1	4	5	0	0	0	1	1376109	66	1	155	85	1	0	0	0	1	1		1	7	6	0.81	4.09	130	6.46	4.49	1.2	170	3.74167	1	141.667	1	3	0.19	62.4	38.1	32	30	128	50	11	6	5	5.7	82	85.5	17.2	276
1	1	3	2	0	0	0	1	1375813	79	1	134	64	1	0	0	0	0	0		1	3	3	0.73	4.52	135	6.85	4.91	1.1	255	4.46364	1	231.818	1	3	0.28	64	34.5	15	17	75	34	8	5	3	6	114		13	413
1	1	5	3	0	0	0	1	1375578	85	1	123	70	0	0	0	0	0	0		1	10	12	0.44	4.07	131	6.51	4.18	1.38	389	3.02899	0	281.884	1	2	0.4	65.5	34.6	14	31	130	32	9	5	4	8.4	70		29.7	251
1	1	6	1	0	0	1	0.3	1374911	80	1	152	90	1	0	0	1	0	0		2	8	6	0.8	4.43	133	10.22	8.66	1.07	225	8.09346	1	210.28	1	3	0.25	0.25	40.2	23	34	62	30	15	9	6	5.9	89		16.4	433
1	1	4	3	0	0	0	1	1374688	64	0	144	88	1	0	0	0	0	0		2	9	8	0.59	4.14	103	2.88	1.22	1.16	87	1.05172	0	75	0	0		71.7	38.6	10	26	42	27	15	9	6	3.9	55	95.5	17.6	170
1	1	3	1	0	1	0	1	418171	76	0	134	64	1	1	0	0	0	0		3	9	2	0.28	3.76	110	7.33	6.02	0.7	179	8.6	1	255.714	1	3	0.21	54.4	31.8	11	12	54	12	9	5	4	8	108		18.4	456
1	1	6	3	0	0	1	0.4	1373502	73	0	167	78	1	1	0	0	0	0		1	9	4	1.28	3.91	100	9.84	7.34	1.45	429	5.06207	1	295.862	1	3	0.38	72.6	30.6	8	14			5	3	2	6.7	65		25.5	211
1	1	3	4	0	0	0	1	1405274	71	1	163	101	1	0	0	0	1	1		1	9	8	0.5	4.59	140	7.37	6.05	0.85	254	7.11765	1	298.824	1	3	0.32	55.5	31.2	11	19	76	38	11	7	4	4.2	52		20	323
1	1	5	3	1	0	0	1	1403949	89	0	162	57	1	0	0	1	0	0		2	11	10	0.55	4.03	115	5.49	3.59	1.14	109	3.14912	0	95.614	0	0	0.14	61.7	31.9	12	34	124	19	12	7	5	5.8	89		16.1	136
1	1	4	1	1	0	0	1	1403874	68	0	155	91	1	0	0	1	0	0		2	8	8	0.65	5.02	150	7.98	5.85	1.44	212	4.0625	1	147.222	1	3	0.22	71.5	40.7	17	23	71	21	16	10	6	6.1	64	85.7	23.6	163
1	1	4	1	0	0	0	1	1403434	79	1	179	100	1	0	0	0	1	1		1	4	2	0.84	4.44	141	4.68	3.36	0.66	173	5.09091	1	262.121	1	3	0.24	68.8	36.8	32	39	66	60	23	14	9	2.3	75		7.6	230
1	1	3	4	0	0	0	1	1405205	58	1	184	88	0	0	1	0	1	1		1	11	9	1.23	4.09	139	10.49	7.48	1.34	225	5.58209	1	167.91	1	3	0.32	59.5	30	14	20			10	7	3	4.4	64	122	17	237
1	1	4	2	0	0	0	1	1403893	73	1	145	80	0	1	0	0	1	0		3	0	0	1.01	3.92	113	7.4	4.7	1.57	195	2.99363	0	124.204	0	0	0.25	66.7	31.9	11	23	68	16	10	5	5	5.2	80		16.1	240
1	1	5	4	0	1	0	1	1295013	81	1	157	81	1	0	0	1	1	1		2	12	9	0.42	2.73	82	9.47	8	0.9	133	8.88889	1	147.778	1	3	0.23	56.6	29.6	17	28	66	21	9	6	3	5.1	68		18.6	148
1	1	4	2	0	0	0	1	1403308	87	0	143	61	1	0	1	0	0	0		1	7	6	0.56	4.77	132	9.74	7.19	1.8	341	3.99444	1	189.444	1	3	0.38	64.4	35.9	26	24	64	60	8	4	4
1	1	3	2	0	0	0	1	1402853	75	1	159	76	1	1	1	0	1	0		1	4	3	0.47	4.38	143	6.9	4.61	1.72	123	2.68023	0	71.5116	0	0	0.15	66.8	37.3	25	25	107	43	10	6	4	5.1	60		21.1	359
1	1	3	3	0	0	0	1	1403173	41	1	172	88	1	0	0	0	0	0		1	7	5	0.53	4.9	157	6.9	5.12	1.42	225	3.60563	1	158.451	1	3	0.26	75.7	43.6	11	24			26	17	9	3.7	61	61	15	447
1	1	3	4	0	0	0	1	1401653	55	1	177	102	1	0	1	0	1	0		1	5	3	0.76	5.25	168	8.92	6.57	1.53	364	4.29412	1	237.908	1	3	0.31	70.4	39	25	24	101	48	9	3	6	3.3	66	120.1	12.4	280
0	0	1	5	0	0	0	1	1346673	60	1	151	105	1	0	0	0	1	0		1	2	1	0.58	5.91	130	4.9	2.31	1.67	189	1.38323	0	113.174	0	0		73.1	38.1	45	44			11	6	5	4.6	68	109	16.8	407
0	0	1	1	0	0	0	1	1347332	55	0	157	88	1	0	1	0	0	0		3	1	1	0.4	5.09	148	7.79	4.4	2.8	162	1.57143	0	57.8571	0	0	0.19	70.5	39.3	19	22			13	9	3	5.4	89	65	15	477
0	0	1	3	0	0	0	1	1347311	82	1	157	77	1	1	0	0	0	0		3	1	1	0.56	4.76	138	9.45	6	1.7	273	3.52941	1	160.588	1	3	0.29	70.8	42.1	30	25			14	8	6	4.4	101	47	10.8	193
0	0	1	2	0	0	0	1	1347333	50	1	157	108	1	1	1	0	0	0		3	3	0	0.26	5.25	156	9.92	6	3	225	2	0	75	0	0	0.28	68.5	41	23	13	89	21	10	7	3	4.2	96	90	10.8	325
0	0	1	3	0	1	0	1	669848	73	1	168	78	1	0	1	0	1	0		1	1	1	0.4	4.53	135	4.09	2.3	1.3	189	1.76923	0	145.385	1	2	0.18	60.5	38.7	18	18			10	7	3	7.7	91	79	21	315
0	0	1	4	0	0	0	1	1112633	84	0	120	46	0	0	0	0	0	0		4	1	1	0.41	2	66	4.4	2.9	0.91	153	3.18681	0	168.132	1	2	0.14	57.3	36.1	12	18	138	36	6		<2	22.6	576		9.7	349
1	0	2	5	0	1	0	1	1348005	50	0	182	99	1	0	1	0	0	0		1	1	1	0.54	3.81	107	5.58	4.19	0.77	257	5.44156	1	333.766	1	3	0.3	62.5	35	7	19			9	6	3	4.8	99	55	12	318
1	0	2	2	0	0	0	1	1348249	75	1	168	89	1	0	1	0	0	0		1	3	3				11.72	8.73	1.75	254	4.98857	1	145.143	1	3		68.2	35.4	19	22	104	30	10	7	3	5	67	94	18.5	380
1	0	2	1	0	0	0	1	1348342	70	1	181	91	0	0	1	0	0	1		3	1	1	0.69	4.19	120	5.47	3.66	0.91	206	4.02198	1	226.374	1	3	0.29	75.3	40.2	15	28	78	21	9	6	3	7.9	91		21.5	312
0	0	0	1	0	0	0	1	1348598	80	0	134	61	1	0	0	0	0	0		1	3	3	0.41	3.52	108	5.17	3.44	1.23	168	2.79675	0	136.585	0	0	0.21	51	29.5	12	19			5		<2	5.9	61		24	265
0	0	0	5	0	0	0	1	1348693	60	1	139	79	1	0	0	0	1	1		4	3	0	0.65	4.48	137	7.94	5.2	2	218	2.6	0	109	0	0	0.2	65.8	38.5	25	17	65	25	7	4	3	5.7	86	77	16.4	331
0	0	0	1	0	0	0	1	1348587	90	1	154	69	0	1	0	0	1	0		1	5	3	0.89	3.6	109	6.22	4.5	1.4	229	3.21429	0	163.571	1	2	0.28	64.5	35.4	11	20			10	6	4	9	73	37	30.5	306
1	0	2	2	0	0	0	1	1349416	67	0	110	74	1	0	1	0	0	0		1	6	5	0.77	4.21	130	7.9	6.13	1.27	313	4.82677	1	246.457	1	3	0.29	70	40.2	20	23			13	8	5	3.9	64	65	15.1	390
0	0	1	1	0	0	0	1	1349676	72	0	145	73	1	1	0	0	0	0		3	1	1	0.48	4.64	135	5.13	2.81	1.77	209	1.58757	0	118.079	0	0	0.22	69.2	37.9	29	28			7	4	3	4.5	42	119	26.5	197
0	0	1	1	0	0	0	1	1349695	51	1	155	93	1	0	0	0	1	0		1	3	3	0.7	4.76	151	6.22	4.08	1.37	287	2.9781	0	209.489	1	2	0.28	70.8	39.6	24	38	94	23	6	3	3	7.1	75	101	23.5	462
0	0	0	1	0	0	0	1	1349748	67	0	143	69	1	1	1	0	0	0		1	2	2	0.61	3.98	112	7.06	0.528	3.72	331	0.141935	0	88.9785	0	0	0.34	66	34.1	16	19			10	7	3	4.1	69	73	14.7	204
0	0	0	1	0	0	0	1	1348419	48	1	119	82	1	0	0	0	0	1		4	1	1	0.23	2.31	65	4.56	3.01	1.28	333	2.35156	0	260.156	1	2	0.31	31.4	24.6	9	13	91	29	<5		<2	6.9	103	77	16.6	341
1	0	2	1	0	0	0	1	1350035	67	0	125	77	1	1	1	0	0	0		1	5	4	0.41	4.38	135	7.29	4.32	2.48	251	1.74194	0	101.21	0	0	0.26	67.9	38.7	22	26			12	9	3	4.9	48		4.9	346
0	0	0	2	0	0	0	1	1349805	63	0	143	83	1	0	1	0	0	0		1	3	2	0.34	4.26	115	5.13	3.33	1.4	224	2.37857	0	160	1	2	0.22	65.5	38.5	18	23			12	9	3	4.4	49	84	22.3	179
1	0	2	2	0	0	0	1	1350309	70	1	147	82	1	1	0	0	0	0		1	4	2	0.49	4.47	139	5.38	5.38	1.71	196	3.1462	0	114.62	0	0	0.22	67.7	40.9	28	20			9	5	4	7.1	97	52	18.1	341
1	0	2	1	0	0	0	1	1350351	52	1	158	99	1	0	0	0	0	0		1	3	3	0.82	5.47	171	7.29	0.612	1.87	185	0.327273	0	98.9305	0	0	0.24	66.7	39.3	50	38			13	8	5	4.4	83	97	13.1	343
0	0	1	0.4	0	0	0	1	1350917	37	1	162	99	1	0	1	0	1	1		1	2	2	0.69	5.4	166	6.94	3.47	2.69	180	1.28996	0	66.9145	0	0	0.2	14	38.6	82	45	77	84	14	10	4	4.5	70	179	15.9	421
0	0	0	3	0	0	0	1	1351123	49	1	159	99	1	1	0	0	0	1		2	1	0	0.94	4.71	140	8.88	5.3	2.18	290	2.43119	0	133.028	0	0	0.32	67.9	39	30	26			11	7	4	3.4	73	114	11.5	356
0	0	1	4	1	0	0	1	1350935	79	1	154	87	1	0	0	0	1	0		1	3	3	0.56	4.66	140	7.29	3.97	2.07	245	1.91787	0	118.357	0	0	0.24	64.2	39	11	18	81	18	13	8	5	5.9	73	66	20	303
1	0	2	1	0	0	0	1	1351837	57	1	128	73	0	1	1	0	1	1		1	4	4	0.58	4.94	165	7.06	7.31	2.04	221	3.58333	1	108.333	0	1	0.22	65.7	39.1	10	14			15	11	4	3	74		10	299
0	0	0	2	0	0	0	1	1351614	85	1	175	86	1	1	0	0	1	0		1	3	1	0.93	4.76	145	6.53	4.3	1.27	224	3.38583	0	176.378	1	2	0.22	63.9	36.8	20	22			10	5	5	7.2	63		28.3	321
0	0	0	3	0	0	0	1	1351957	61	0	138	83	0	0	0	0	0	0		3	0	0	0.35	4.07	120	5.52	3.35	1.77	223	1.89266	0	125.989	0	0	0.28	62.9	38.8	17	23			11	8	3	5.3	44	139	29.8	342
0	0	1	1	0	0	0	1	1351963	83	0	160	84	1	0	1	0	0	0		4	2	2	1	3.86	107	7	3.21	2.51	466	1.27888	0	185.657	1	2	0.47	70.7	32.8	13	16	83	38	<5		<2	3.9	47		20.6	240
0	0	0	2	0	0	0	1	1351927	84	1	143	72	1	0	0	0	1	1		1	2	1	0.58	4.23	137	5.94	3.19	1.83	262	1.74317	0	143.169	1	2	0.25	60.9	35.4	9	21	57	18	9	6	3	7.8	74	43	26.1	264
1	0	2	4	0	0	0	1	1351988	55	0	143	90	1	0	0	0	0	0		1	4	4	0.32	5.42	143	6.29	3.42	2.42	195	1.41322	0	80.5785	0	0	0.24	70.5	40.8	17	22			10	6	4	4.9	54		22.5	199
1	0	2	3	0	0	0	1	1353052	60	1	162	73	0	0	1	0	1	0		1	2	2	0.92	4.53	150	7.74	4.78	1.89	158	2.5291	0	83.5979	0	0	0.18	68.2	41.6	55	29			6	4	2	5.4	61	110	21.9	327
0	0	1	3	0	0	0	1	1353148	43	0	151	99	1	1	0	0	0	0		1	2	2	0.66	3.75	124	7.11	4.61	1.76	151	2.61932	0	85.7955	0	0	0.17	58.5	37	31	23	99	25	8	5	3	1.7	42		10	173
1	0	2	2	0	1	0	1	1297316	78	1	122	75	0	1	0	1	1	0		2	8	2				7.45	5.14	1.65	179	3.11515	0	108.485	0	0		60.5	35.4	33	39			24	15	9	5	67		18.5	229
0	0	0	1	0	0	0	1	1353689	48	0	116	78	0	1	0	0	0	0		2	2	1	0.39	4.2	120	5.34	3.46	1.5	313	2.30667	0	208.667	1	2	0.28	62.7	36	9	18			10	7	3	6.2	52	101	29.5	295
0	0	1	4	0	0	0	1	1353749	68	1	170	84	1	0	1	0	1	1		1	2	1	0.58	5.05	169	6.9	4.23	1.84	218	2.29891	0	118.478	0	0	0.22	66.3	40.3	20	17			7	5		2	74	89	16.7	295
0	0	1	3	0	0	0	1	1353767	51	1	139	88	0	1	1	0	1	0		1	3	1	0.46	5.07	158	5.08	2.37	2.07	215	1.14493	0	103.865	0	0	0.19	70.2	40.4	25	22			13	8	5	4	76	87	13	263
0	0	1	4	0	0	0	1	1353245	58	1	131	75	1	0	1	0	0	0		4	0	0	0.36	2.51	77	4.57	3.22	0.9	308	3.57778	1	342.222	1	3	0.31	52.6	31.8	13	16			17	11	6	4.5	58	139	19.2	232
0	0	1	1	0	0	0	1	1354104	74	0	208	88	1	0	0	0	0	0		3	2	2	0.42	4.7	139	7.66	5.43	1.69	300	3.21302	0	177.515	1	2	0.31	69.9	39.3	19	18			9	6	3	5.1	48		26.3	342
0	0	1	1	0	0	0	1	1354231	67	0	171	82	0	1	1	0	0	0		3	4	4	0.85	5.15	135	9.79	6.73	1.95	315	3.45128	0	161.538	1	2	0.36	66.8	36.4	6	11			7	5	2	3.7	47	88	19.5	224
0	0	0	3	1	0	0	1	1354261	82	0	176	73	1	1	1	0	0	0		4	2	2	0.64	5.11	154	10.92	9.37	0.91	175	10.2967	1	192.308	1	3	0.19	77.4	48.7	19	30			51	35	16	17.6	87	45	50.1	498
0	0	0	3	0	0	0	1	1354030	58	1	167	107	1	0	0	0	1	1		1	1	1	0.48	4.84	151	6.37	3.14	2.5	201	1.256	0	80.4	0	0	0.22	66.2	39.2	29	25			10	6	4	5.1	70	104	18.1	344
0	0	1	1	0	0	0	1	1354335	74	0	158	55	1	0	0	0	0	0		1	4	4	0.32	4.49	129	11.66	9.47	1.92	237	4.93229	1	123.438	0	1	0.25	74.7	38.8	17	27			13	9	4	5.5	64	75	21.3	292
0	0	1	2	0	0	0	1	1354357	59	1	122	71	0	1	1	0	1	1		1	1	1	0.64	4.94	146	7.07	4.65	1.51	183	3.07947	0	121.192	0	0	0.21	63.2	39.3	12	14			9	6	3	5.9	66	90	22.2	296
1	0	2	2	0	0	0	1	1354366	70	1	110	71	0	0	1	1	1	1		2	9	6	1.08	4.33	137	5.68	3.96	0.96	152	4.125	1	158.333	1	3	0.19	67.1	35.7	34	19			8	4	4	5.4	81		16.5	97
1	0	2	3	0	0	0	1	1354462	69	1	150	83	1	1	1	0	1	1		1	3	3	0.45	5.01	157	5.84	3.46	1.76	153	1.96591	0	86.9318	0	0	0.18	69.3	40.8	27	21	92	53	15	10	5	3.7	58	112	15.8	200
0	0	0	1	0	0	0	1	1249145	91	0	138	56	1	0	0	0	0	0		3	4	2	0.46	2.97	92	5.78	3.76	1.5	94	2.50667	0	62.6667	0	0	0.13	66	31.1	38	46			11	6	5	6.4	77	38	20.6	455
0	0	1	1	1	0	0	1	1355035	84	1	176	103	1	0	0	1	0	0		4	2	0	0.85	4.34	142	8.52	5.18	2.08	172	2.49038	0	82.6923	0	0	0.2	64.5	37.6	15	25			9	5	4	5.9	86		17	352
0	0	0	3	0	0	0	1	1355317	60	0	170	75	1	0	0	0	0	0		1	3	2	0.24	4.75	143	5.39	2.95	2.14	228	1.3785	0	106.542	0	0	0.22	65.3	40.3	9	14			12	8	4	3.6	54	95	16.5	258
0	0	1	2	0	0	0	1	1355559	67	1	138	64	0	1	0	0	1	1		1	5	4	0.7	4.22	129	6.66	4.04	1.85	330	2.18378	0	178.378	1	2	0.32	63.7	37.1	10	14			11	7	4	5	94	56	13.2	351
0	0	1	3	0	0	0	1	1187694	52	0	158	82	1	0	1	0	0	0		1	4	3	0.49	4.61	132	8.86	4.32	3.6	285	1.2	0	79.1667	0	0	0.29	72.6	32.9	45	38			6		<2	6.5	42	148	38.3	240
0	0	1	1	0	0	0	1	1355623	89	1	145	73	1	1	0	1	0	0		1	3	2	0.63	4.2	126	6.85	5.93	0.59	136	10.0508	1	230.508	1	3	0.2	69.2	36.4	21	21			25	15	10	6.1	73		20.7	287
0	0	1	1	0	0	0	1	1104871	58	0	118	72	0	0	0	1	0	0		2	5	4	0.29	3.63	118	6.21	3.02	2.66	201	1.13534	0	75.5639	0	0	0.25	70.3	41.6	14	38	82	84	21	13	8	5	61	97	17.9	277
0	0	1	3	0	0	0	1	1356685	81	1	156	55	1	0	0	0	1	1		1	4	4	0.7	3.66	114	6.14	3.23	1.82	187	1.77473	0	102.747	0	0	0.23	58.8	32.4	39	37			<5		<2	6	88	49	16.9	256
0	0	0	2	0	0	0	1	1356700	62	0	170	80	1	1	1	0	0	0		1	2	2	0.23	4.43	129	6.92	5.27	1.36	254	3.875	1	186.765	1	3	0.25	60.3	34.1	14	15	60	17	8	6	2	3.1	49	105	15.7	250
0	0	1	2	0	0	0	1	1356901	61	0	144	72	1	1	1	0	0	0		2	4	1	0.25	4.9	143	5.18	2.1	2.69	221	0.780669	0	82.1561	0	0	0.24	71.3	40	14	15			35	29	6	5.7	69	72	20.5	298
0	0	1	3	0	0	0	1	1356952	37	1	145	80	0	0	0	0	0	1		4	0	0	0.67	4.51	142	11.09	9.29	1.71	238	5.43275	1	139.181	0	1	0.3	64.1	36.6	17	23	60	24	19	13	6	6.5	123	71	13.1	473
0	0	1	3	0	0	0	1	1357079	40	0	124	70	1	0	1	0	0	0		4	3	1	0.68	3.21	108	8.85	7.63	0.27	181	28.2593	1	670.37	1	3	0.21	60.5	33.4	9	17	59	18	<5		<2	2.5	59	118	10.5	162
0	0	1	1	0	0	0	1	1357124	78	0	208	82	1	1	0	0	0	0		4	4	2	0.78	4.83	141	9	7.21	0.78	124	9.24359	1	158.974	1	3	0.17	61.2	35.3	12	13			11	6	5	5.8	44	102	32.7	219
1	0	2	2	0	0	0	1	1358366	83	0	145	72	0	0	1	0	0	0		3	2	0	0.58	4.28	125	5.21	3.06	1.47	217	2.08163	0	147.619	1	2	0.24	61.4	31.9	30	21	184	115	8	5	3	6.2	68		22.6	338
0	0	0	2	0	0	0	1	1358576	64	1	145	82	1	0	1	0	1	0		1	3	3	0.39	3.95	122	6.52	3.9	1.94	219	2.01031	0	112.887	0	0	0.27	61.5	37.6	17	16			<5		<2	6.9	94	66	18.2	528
0	0	1	4	0	0	0	1	1358895	81	0	147	59	0	0	0	0	0	0		3	6	5	0.41	4.42	130	5	3.08	1.4	200	2.2	0	142.857	1	2	0.21	64.9	35.9	10	15			7	4	3	4.6	57	50	20	222
0	0	1	2	0	0	0	1	1359042	63	0	147	85	1	0	0	0	0	0		1	1	1	0.21	4	117	7.43	6.13	1.09	331	5.62385	1	303.67	1	3	0.28	69.2	36.3	16	29	107	15	<5		<2	3.7	55		16.7	245
0	0	1	3	0	0	0	1	1359938	77	0	158	85	1	1	1	0	0	0		1	2	2	0.41	3.96	116	8.35	6.14	1.14	331	5.38596	1	290.351	1	3	0.46	70.5	39.3	20	21			5	3	2	2.8	51		13.6	205
1	0	2	2	0	0	0	1	1360378	53	1	152	93	1	1	0	0	1	1		3	4	3	0.65	4.64	146	8.68	5.55	2.05	241	2.70732	0	117.561	0	0	0.24	63.5	40	11	73	42		11	6	5	7.4	50	122	36.7	208
1	0	2	3	1	0	0	1	1361169	67	1	171	95	1	0	0	0	1	0		4	3	1	0.65	4.44	137	7.19	4.63	1.51	304	3.06623	0	201.325	1	2	0.35	71	38.8	88	44	140	129	9	5	4	5.9	65	82	22.5	231
0	0	1	4	0	0	0	1	1360454	70	0	175	101	1	0	1	0	0	0		3	4	1	0.87	4.47	135	8.03	4.26	2.68	232	1.58955	0	86.5672	0	0	0.22	66.4	35.8	30	36	45	25	<5		<2	7.1	68	59	25.9	304
0	0	1	1	0	0	0	1	1242595	76	0	117	73	1	0	1	1	0	0		4	7	5	0.62	4.84	134	9.38	4.81	3.79	264	1.26913	0	69.657	0	0	0.28	65.1	36.8	16	24			10	6	4	8.3	91		22.6	312
0	0	0	4	0	0	0	1	1361323	70	1	179	99	1	0	1	0	1	1		4	5	2	0.57	4.83	146	9.99	7.33	1.91	239	3.8377	1	125.131	0	1	0.27	69.6	38.6	24	23			14	10	4	3.9	75	85	12.9	315
0	0	0	1	0	0	0	1	1361880	68	0	180	78	1	1	0	0	0	0		1	4	4	0.23	4.4	132	4.16	3.21	0.76	66	4.22368	1	86.8421	0	1	0.07	68.1	34.8	24	43	142	190	28	17	11	4	66	90	15	251
0	0	0	1	0	1	0	1	689740	78	1	122	66	0	0	0	0	1	1		3	4	4	0.44	3.77	123	4.98	3.38	1.33	176	2.54135	0	132.331	0	0	0.19	75.4	41.3	11	13			9	6	3	5.6	116	39	12	264
0	0	1	2	0	0	0	1	1361928	39	1	159	100	1	0	1	0	1	0		3	3	2	0.47	4.96	156	10.39	7.43	2.15	242	3.45581	0	112.558	0	0	0.27	62.7	40.4	42	24			10	6	4	2.7	77	144	8.7	536
0	0	1	1	0	0	0	1	1362452	53	0	168	90	1	0	1	0	0	0		3	1	1	0.63	4.72	138	7.29	3.91	2.47	272	1.583	0	110.121	0	0	0.27	68	41.6	38	27	57	16	11	7	4	4.6	63	97	18.1	284
0	0	0	4	0	0	0	1	1362480	49	1	158	97	1	0	1	0	1	1		3	1	1	0.47	5.3	146	5.66	2.6	2.34	150	1.11111	0	64.1026	0	0	0.16	67.7	42.5	28	30	62	76	8	5	3	5.8	108	75	13.3	377
0	0	1	1	0	0	0	1	658642	66	1	164	85	1	1	0	0	0	0		3	3	3	0.37	4.43	135	5.74	3.28	2.07	171	1.58454	0	82.6087	0	0	0.21	61.7	36	17	25	72	19	15	9	6	5.2	56	105	23	168
0	0	1	3	0	0	0	1	617373	63	1	186	112	1	0	0	0	1	1		3	3	3	0.07	4.65	146	4.58	3.17	1.23	203	2.57724	0	165.041	1	2	0.26	77.5	44.4	33	33			10	6	4	5.4	69	98	19.4	279
0	0	1	5	0	0	0	1	1362703	72	0	144	77	0	0	1	0	0	0		3	3	1	0.36	4.4	130	8.51	6.49	1.36	269	4.77206	1	197.794	1	3	0.31	67.4	36.6	16	25			6	3	3	4.1	45	70	22.6	192
0	0	0	2	0	0	0	1	1363019	33	1	133	74	0	0	1	0	1	1		4	2	2				5.76	3.29	2.01	245	1.63682	0	121.891	0	0		70.1	44.1	23	25			10	7	3	4.6	71	138	16.1	358
0	0	1	3	0	0	0	1	1371052	70	0	159	59	1	0	1	0	0	0		1	4	2	0.49	4	118	5.53	3.71	1.19	233	3.11765	0	195.798	1	2	0.25	66.9	36.8	11	27	123	22	8	5	3	2.9	41	70	17.5	178
0	0	1	3	0	0	0	1	1363087	72	0	151	80	1	1	1	0	0	0		1	2	2	0.35	3.82	110	4.78	2.96	1.33	276	2.22556	0	207.519	1	2	0.28	67.9	34.5	12	15			8	6	2	2.6	59	83	10.9	293
0	0	0	1	0	0	0	1	1363517	51	1	132	79	1	0	1	0	1	0		1	1	1	0.45	4.67	139	6.24	3.75	1.77	233	2.11864	0	131.638	0	0	0.23	67.1	40	25	21			8	5	3	4.9	93	83	13.1	369
0	0	0	2	0	0	0	1	1364002	42	0	180	96	1	0	0	0	0	0		3	1	1	0.35	4.02	120	7.25	4.97	1.85	212	2.68649	0	114.595	0	0	0.23	58.5	33.9	9	14			8	5	3	4.6	82	83	13.9	318
1	0	2	2	0	0	0	1	1363686	52	1	121	77	0	1	0	0	0	0		1	4	3	0.54	5.71	172	7.12	4.75	1.76	142	2.69886	0	80.6818	0	0	0.17	63	36.6	39	40	96	31	16	9	7	4.4	87		12.5	237
0	0	1	3	0	0	0	1	1364237	65	1	140	88	1	0	1	0	1	1		4	2	1	0.62	4.97	157	7.38	4.64	1.74	245	2.66667	0	140.805	0	0	0.28	66.8	38	27	26			7	4	3	5.6	74	92	18.8	274
0	0	1	3	0	0	0	1	1364333	65	1	141	97	1	0	0	0	1	0		4	1	1	0.6	4.6	140	7.61	5.45	1.45	205	3.75862	1	141.379	0	1	0.22	70.1	40.1	12	13	86	21	12	7	5	5.7	93	73	15.2	448
1	0	2	2	0	0	0	1	1365185	61	0	145	66	1	0	0	0	0	0		2	4	3	0.77	5.01	134	8.61	4.15	3.56	303	1.16573	0	85.1124	0	0	0.3	64.9	39.5	14	16	71	26	15	10	5	3.1	67	83	11.5	239
1	0	2	3	0	0	0	1	1365029	81	0	162	74	1	1	0	0	0	0		1	7	5	0.38	3.84	103	5.8	3.3	1.43	278	2.30769	0	194.406	1	2	0.26	63.7	31.6	13	22			6	3	3	7.2	125		14.3	429
1	0	2	2	0	0	0	1	1365231	73	1	137	61	0	0	1	0	1	0		1	6	4	0.98	4.34	136	6.4	4.13	1.22	193	3.38525	0	158.197	1	2	0.22	65.1	32.8	14	23	87	26	11	7	4	5	65	94	19.1	267
0	0	1	1	0	1	0	1	1365226	77	1	166	85	1	1	0	1	0	0		1	1	1	0.58	4.4	143	8.03	5.97	1.43	189	4.17483	1	132.168	0	1	0.18	57.5	34.4	21	20			18	12	6	8.9	152	39	14.5	431
0	0	1	2	0	0	0	1	1365371	59	0	169	86	1	1	1	0	0	0		3	1	1	0.57	4.32	133	8.21	4.1	3.28	275	1.25	0	83.8415	0	0	0.31	67	38.2	18	11	66	28	9	6	3	2.4	51		11.7	204
0	0	1	3	0	0	0	1	1365787	66	0	158	71	1	1	1	0	0	0		1	4	3	0.53	4.13	127	6.48	4.01	1.79	243	2.24022	0	135.754	0	0	0.27	69	42.1	56	38			9	6	3	5.7	63		22.4	355
0	0	0	1	1	0	0	1	1365801	64	1	148	88	1	0	1	0	1	1		4	0	0	0.69	5.09	156	9.09	5.92	2.39	168	2.47699	0	70.2929	0	0	0.18	73.2	43.1	20	24	109	36	19	12	5	5.6	73		19	313
1	0	2	5	0	1	0	1	1255063	76	0	155	89	1	1	1	0	0	0		1	2	1	0.55	3.97	124	6.93	3.74	2.48	253	1.50806	0	102.016	0	0	0.26	69.6	40.7	19	22	75	26	8	5	3	5	75	48	16.5	329
1	0	2	5	0	0	0	1	1365889	88	0	206	76	1	0	0	0	0	0		1	4	3	0.39	4.07	126	6.86	4.34	1.89	256	2.2963	0	135.45	0	0	0.27	65.1	37.9	12	23	80	15	10	6	4	8.5	77	35	27.4	365
0	0	0	2	0	0	0	1	1366594	43	1	135	85	1	0	1	0	0	0		4	3	1	0.41	4.9	144	4.39	2.68	1.21	203	2.21488	0	167.769	1	2	0.2	67.4	38	20	19	74	38	9	7	2	4.9	63	141	19.3	319
0	0	1	2	0	0	0	1	1366675	66	0	163	86	1	1	1	0	0	0		2	4	3	0.45	4.44	129	4.24	2.34	1.29	229	1.81395	0	177.519	1	2	0.25	65.6	38	23	43	61	18	6	4	2	6.2	121	43	12.9	279
0	0	1	4	0	0	0	1	1365917	72	1	173	74	1	1	1	0	0	0		2	3	3	0.31	3.61	116	5.96	3.24	2.25	194	1.44	0	86.2222	0	0	0.2	67.7	39	18	24			6		<2	4.9	95		12.8	228
0	0	0	0.5	0	0	0	1	1367129	82	1	144	69	1	0	0	0	0	1		4	3	1	0.39	4	130	5.05	3.57	1.06	120	3.36792	0	113.208	0	0	0.14	63.1	35.5	15	27	48	17	20	13	7	5.8	95		15.1	447
0	0	1	1	0	0	0	1	859361	65	0	159	71	1	0	1	0	0	0		1	4	4	0.75	4.71	136	9.75	6.41	2.52	284	2.54365	0	112.698	0	0	0.27	74.7	42.6	35	27	101	39	8	6	2	4.3	51		20.9	229
0	0	0	4	0	0	0	1	1367927	93	0	208	70	1	1	0	0	0	0		1	3	1	0.37	4.11	123	3.66	2.4	0.81	192	2.96296	0	237.037	1	2	0.21	60.6	32.1	18	29			11	7	4	6.6	70	28	23.4	232
1	0	2	2	0	1	0	1	1368170	73	1	130	82	1	0	1	0	0	0		1	4	3	0.32	4.58	148	3.98	2.84	0.74	136	3.83784	1	183.784	1	3	0.16	69.3	39.4	13	18	53	11	15	8	7	8.8	95		23	494
0	0	1	4	0	0	0	1	1368143	72	1	160	80	0	0	0	0	1	0		4	5	4	0.4	4.17	118	4.55	2.9	0.98	172	2.95918	0	175.51	1	2	0.17	67.5	34	17	26	82	18	9	5	4	6.2	80	54	19.2	351
0	0	0	3	0	0	0	1	1368526	73	0	148	68	1	1	1	0	0	0		3	1	1	0.52	4.04	127	7.66	4.44	2.56	191	1.73438	0	74.6094	0	0	0.22	63.9	36.8	25	32	43	100	8	5	3	3	50		14.9	223
0	0	0	1	0	0	0	1	1368644	35	1	148	89	1	0	1	0	1	1		3	0	0	0.72	5.38	157	9.07	3.68	4.52	282	0.814159	0	62.3894	0	0	0.29	69.1	44	109	41			13	7	6	3.8	70	128	13.5	506
1	0	2	1	0	0	0	1	1368785	75	1	174	73	1	0	0	0	1	0		1	4	4	0.93	4.6	130	10.49	6.97	2.51	282	2.77689	0	112.351	0	0	0.31	67.2	37.2	22	30	70	23	16	10	6	4	68		14.6	273
1	0	2	2	0	0	0	1	1368859	58	1	134	69	1	0	1	0	1	1		2	4	2	0.46	4.86	148	6.68	3.28	2.69	231	1.21933	0	85.8736	0	0	0.27	64.4	38.8	54	37			9	6	3	6.1	72	96	21	273
0	0	0	1	0	0	0	1	1369202	55	0	139	82	0	0	1	0	0	0		3	1	1	0.37	4.06	119	5.79	2.75	2.54	197	1.08268	0	77.5591	0	0	0.21	73.6	38.5	17	11	115	23	14	10	4	5.6	76	74	18.3	351
0	0	1	5	0	0	0	1	1369614	61	1	161	80	1	0	0	0	1	0		3	4	0	0.47	4.94	152	5.52	3.69	1.3	200	2.83846	0	153.846	1	2	0.22	61.8	38.7	18	16			12	8	4	5.3	101	62	13	241
0	0	1	3	0	0	0	1	1369671	67	1	172	92	1	1	1	0	0	0		3	1	1	0.5	4.06	120	6.84	4.21	1.88	411	2.23936	0	218.617	1	2	0.41	65	28	15	16	156	219	<5		<2	4.1	47	104	21.6	240
0	0	1	1	1	0	0	1	1276970	80	1	147	60	0	0	0	1	1	1		2	3	0	0.54	4.03	135	5.71	3.11	1.78	147	1.74719	0	82.5843	0	0	0.17	59	33.7	16	30			12	6	6	6.3	80	55	19.5	279
0	0	0	3	0	0	0	1	1369155	23	0	112	85	0	0	1	0	0	0		4	0	0	0.88	4.61	143	10.3	7.62	1.78	254	4.2809	1	142.697	1	3	0.25	65.9	39.1	20	22			17	6	11	4.1	54	198	18.8	171
0	0	0	2	0	0	0	1	1369854	59	1	120	72	1	1	0	0	1	0		3	0	0	0.41	44.41	139	4.34	1.86	1.82	199	1.02198	0	109.341	0	0	0.2	60.3	35.4	26	17			7	4	3	6.8	77	84	21.9	360
0	0	1	3	0	0	0	1	1370348	60	0	143	81	0	0	0	0	0	0		1	1	1	0.66	4.93	135	3.32	1.72	0.87	159	1.97701	0	182.759	1	2	0.21	69.6	39.8	26	21			6	4	2	3	51	117	14.6	151
0	0	1	3	0	0	0	1	852194	74	1	144	85	1	0	0	1	1	0		3	1	1	0.76	4.53	129	8.47	5.4	1.97	306	2.74112	0	155.33	1	2	0.34	76.3	42.6	14	25			12	7	5	6.8	93	53	18.1	204
0	0	1	4	0	0	0	1	1369486	46	1	146	84	1	0	0	0	1	1		1	4	1	0.36	4.4	139	4.72	3.19	1.05	193	3.0381	0	183.81	1	2	0.2	67.4	41.1	21	23			9	5	4	4.1	71		14.3	251
0	0	1	3	1	0	0	1	1369871	79	1	135	71	1	0	0	1	0	0		1	0	0	0.41	4.65	147	4.48	2.71	1.2	185	2.25833	0	154.167	1	2	0.19	70.6	37.2	58	60	103	23	14	8	6	5.4	65	78	20.6	336
0	0	1	2	0	0	0	1	1371554	71	1	135	70	0	0	0	0	1	0		1	1	1	0.56	4.24	128	7.02	4.52	1.78	130	2.53933	0	73.0337	0	0	0.17	69.6	35.2	14	21			10	6	4	4.6	76	65	15	379
1	0	2	1	0	0	0	1	1372325	64	0	170	70	1	1	1	0	0	0		1	6	5	0.32	4	118	5.28	3.23	1.6	208	2.01875	0	130	0	0	0.25	68.2	37.5	12	13			8	6	2	6.4	100	41	15.9	376
0	0	1	4	0	0	0	1	1372403	79	1	178	82	1	0	1	0	1	0		4	1	1	0.41	4.4	145	6.15	4.01	1.35	298	2.97037	0	220.741	1	2	0.3	68.3	38.3	14	19	57	21	17	11	6	4.5	82	54	13.6	337
0	0	1	0.5	0	0	0	1	1372611	70	1	139	90	1	1	1	0	0	1		3	2	2	0.43	5.67	179	5.64	4.33	0.63	138	6.87302	1	219.048	1	3	0.17	64.6	38.7	23	24	73	68	10	6	4	3.6	86	68	10.4	365
0	0	0	0.33	0	0	0	1	1372705	73	0	142	74	1	0	1	0	0	0		3	0	0	0.28	4.56	129	5.86	3.75	1.74	205	2.15517	0	117.816	0	0	0.22	62	36.1	30	37			15	10	5	5.3	66	71	19.9	394
0	0	1	2	0	0	0	1	1372991	46	1	157	94	1	1	1	0	0	0		1	5	4	0.43	4.9	144	5.54	2.57	2.44	195	1.05328	0	79.918	0	0	0.21	70.3	41.8	29	17	80	24	19	13	6	5.6	55	125	25.2	330
0	0	1	0.3	0	1	0	1	1365846	62	1	183	88	1	0	0	0	1	1		1	2	1	0.53	4.91	150	7.81	6.06	1.21	279	5.00826	1	230.579	1	3	0.3	73.6	42.1	12	21			19	13	6	6.3	71	104.7	22	302
0	0	1	2	0	0	0	1	1259342	76	0	133	70	0	1	1	0	0	0		1	2	1	0.35	4.88	158	4.77	2.59	1.75	188	1.48	0	107.429	0	0	0.211	81.8	44.7	17	25	84	24	21	14	7	4	61	65	16.2	77
0	0	1	2	0	0	0	1	1365921	79	1	193	87	1	1	1	0	0	1		3	2	1	0.44	4.74	138	5.03	2.67	1.63	328	1.63804	0	201.227	1	2	0.34	71.9	37.2	6	15			9	5	4	2.7	70		9.6	196
0	0	1	3	0	0	0	1	1365891	61	1	120	79	0	0	0	1	1	0		2	2	2	0.83	4.55	133	9.73	7.34	1.52	200	4.82895	1	131.579	0	1	0.21	68.6	36.1	28	28			10	6	4	3.7	87	74	10.5	214
0	0	1	1	0	0	0	1	1365849	53	0	178	105	1	1	1	0	0	0		1	4	3	0.54	4.85	137	6.05	3.39	2.05	328	1.65366	0	160	1	2	0.33	73	42	20	21	138	48	16	11	5	5.1	52	105.1	24.3	282
1	0	2	3	0	0	0	1	1191592	76	1	168	75	1	0	0	0	1	1		3	2	2	0.36	3.84	117	4.06	2.46	0.87	192	2.82759	0	220.69	1	2	0.19	61.1	33.3	11	23	73	13	<5		<2	6.8	114		14.8	306
0	0	1	0.5	0	0	0	1	1367338	64	1	147	85	1	1	1	0	0	0		1	1	1	0.71	5.74	165	8.22	5.63	1.74	183	3.23563	0	105.172	0	0	0.21	74.1	39	19	22	73	35	14	11	3	8.2	83	85.5	24.5	316
0	0	1	5	0	0	0	1	1367726	74	1	148	72	0	0	1	0	1	0		3	3	1	0.7	4.57	148	8.8	7.39	0.67	236	11.0299	1	352.239	1	3	0.22	56.3	33.5	47	40	64	16	7	5	2	7.6	67		28.1	281
0	0	0	1	0	0	0	1	1368442	46	1	148	90	1	1	1	0	0	0		2	3	0	0.55	3.77	114	5.68	3.19	1.83	177	1.74317	0	96.7213	0	0	0.2	68.6	37.3	15	24	102	35	6		<2	15.6	457	18	8.5	511
0	0	0	2	1	0	0	1	1368437	66	0	144	75	0	1	1	0	0	0		1	0	0	0.37	4.38	122	6.87	4.08	2.34	246	1.74359	0	105.128	0	0	0.26	70.5	36.8	10	20			7	5	2	4.5	52	95.9	21.4	258
1	0	2	1	0	0	0	1	1368632	65	1	143	71	1	1	1	0	1	1		1	4	3	0.52	4.35	138	6.84	3.54	2.51	327	1.41036	0	130.279	0	0	0.33	67.6	39.7	27	23			12	8	4	4	66	112	15	358
0	0	1	2	0	0	0	1	686972	54	1	156	106	1	0	1	0	1	1		1	4	0	0.33	4.08	135	3.99	2.2	1.34	179	1.64179	0	133.582	0	0	0.2	70.4	40.2	14	18	64	81	12	8	4	4.4	52	141	21	261
0	0	1	1	0	0	0	1	1369644	70	1	173	105	0	0	0	0	1	1		4	4	3	0.46	5.39	156	6.07	3.57	1.93	244	1.84974	0	126.425	0	0	0.25	74.3	38.1	14	25			25	17	8	4.4	80	69	13.6	485
0	0	0	2	0	0	0	1	1369712	61	0	180	92	1	0	0	0	0	0		1	1	1	0.48	3.84	115	5.63	3.34	1.69	249	1.97633	0	147.337	1	2	0.26	59.1	33.6	18	18			10	6	4	3.3	61	94.3	13.4	269
0	0	0	2	0	0	0	1	1354350	68	1	171	104	1	1	1	1	0	0		2	2	2	0.68	4.66	145	7.99	5.23	1.9	169	2.75263	0	88.9474	0	0	0.21	64.9	37.1	18	22	109	63	18	12	6	6.2	103	64	14.9	356
0	0	1	2	0	0	0	1	1370278	64	1	190	105	1	1	0	0	1	1		1	2	2	0.4	4.74	156	6.94	4.8	1.07	141	4.48598	1	131.776	0	1	0.18	70.1	39.6	17	14			25	17	8	239	66	112.7	22.2	239
1	0	2	3	0	0	0	1	1369837	64	1	159	89	1	0	0	0	0	1		4	3	3	0.62	4.64	148	6.9	3.94	2.22	274	1.77477	0	123.423	0	0	0.27	68.6	36.8	14	27	64	24	9	6	3	5.3	56	103.9	23.5	286
0	0	0	4	0	0	0	1	1369827	44	0	206	121	1	0	1	0	0	0		1	4	4	0.48	4.63	139	6.56	3.7	2.23	440	1.65919	0	197.309	1	2	0.43	68.2	39.9	17	16	82	19	10	6	4	4.2	57	108.6	18.3	273
0	0	1	2	0	0	0	1	1309096	60	1	169	105	1	1	1	0	0	0		3	2	2	0.45	4.92	148	7.41	4.37	2.47	224	1.76923	0	90.6883	0	0	0.24	68.6	39.2	87	63			13	7	3	4.2	78	94.7	13.3	401
0	0	0	4	0	0	0	1	1371239	73	0	155	73	1	0	0	0	0	0		3	3	3	0.48	4.11	122	4.64	2.33	1.7	257	1.37059	0	151.176	1	2	0.27	63.3	36.9	34	21			7		<2	7.2	51		35	222
1	0	2	4	0	0	0	1	1371010	70	0	120	73	1	0	0	0	0	0		4	4	4	0.42	4.12	133	3.88	1.85	1.58	240	1.17089	0	151.899	1	2	0.23	76.9	41.6	17	21	99	20	9	4	2	5.9	58	90	25.2	189
0	0	1	1	0	0	0	1	1371499	61	1	129	81	1	1	0	0	1	1		1	3	2	0.68	4.52	141	6.05	3.65	1.58	209	2.31013	0	132.278	0	0	0.24	72.7	44.2	38	39			13	8	5	7.5	87	82.4	21.4	321
1	0	2	2	0	0	0	1	1371500	75	1	131	77	1	0	1	0	1	1		1	1	0	0.49	4.64	139	7.26	4.1	2.41	291	1.70124	0	120.747	0	0	0.33	61.1	36.9	19	14			8	5	3	6.9	97		17.6	290
0	0	1	1	0	0	0	1	1226133	50	0	153	93	1	0	1	0	0	0		3	3	3	0.29	4.58	134	5.43	2.6	2.44	266	1.06557	0	109.016	0	0	0.27	71.2	38.6	13	16			9	7	2	4.7	67	92.1	17.4	351
0	0	1	1	0	0	0	1	1371393	81	0	138	65	1	0	0	0	0	0		3	1	1	0.39	4.26	130	6.28	3.89	1.8	137	2.16111	0	76.1111	0	0	0.17	66.5	36.8	24	29	77	36	9	6	3	4.3	61		17.5	339
0	0	1	2	0	0	0	1	1372387	59	0	99	57	0	0	0	1	0	0		4	4	2	0.58	4.08	131	5.54	5.26	2.04	255	2.57843	0	125	0	0	0.29	72.7	36.7	14	20	67	39	10	6	4	4.5	48	103.4	23.2	294
0	0	1	3	0	0	0	1	1400346	78	0	164	84	1	0	0	0	0	0		3	0	0	0.48	4.75	128	5.55	3.64	1.36	215	2.67647	0	158.088	1	2	0.24	73.7	39.8	10	18	122	20	5	3	2	2.8	50		13.9	156
1	0	2	1	0	0	0	1	1365262	59	0	168	94	1	1	0	0	0	0	52.5	1	7	5	0.51	3.92	128	4.69	3.05	1	212	3.05	0	212	1	2	0.23	70.7	40.7	36	33	58	37	13	8	5	6.4	76	74.2	20.9	315
0	0	1	4	0	0	0	1	1132807	45	1	160	89	1	1	0	0	1	0	1.1	1	2	2	0.59	4.9	144	5.55	3.12	1.73	182	1.80347	0	105.202	0	0	0.24	65.1	37.8	21	18	63	23	9	5	4	2.9	49	125.4	14.7	264
0	0	0	2	0	0	0	1	1399830	78	0	190	100	1	1	0	0	0	0	1.02	3	0	0	1.15	3.69	106	10.69	7.73	1.7	384	4.54706	1	225.882	1	3	0.43	69	36.1	35	28	70	32	8	5	3	8	135		14.7	536
0	0	0	3	0	0	0	1	1399765	82	1	187	92	1	0	0	0	1	0	6.43	1	9	9（左下截肢）	0.54	5.07	161	7.78	4.57	2.61	250	1.75096	0	95.7854	0	0	0.28	68.7	68.7	20	31			16	8	8	5.1	74		17.1	259
1	0	2	5	0	0	0	1	1399386	85	0	181	79	1	1	0	0	0	0	0.62	1	7	4	0.62	4.25	126	8.68	5.85	2.13	251	2.74648	0	117.84	0	0	0.24	71.8	34.4	12	35	35	35	20	12	8	6.3	6.3		25.2	232
0	0	0	3	0	0	0	1	1399696	54	1	155	83	1	0	0	0	1	1	外院mr	1	0	0	0.9	4.83	150	7.42	3.86	2.27	285	1.70044	0	125.551	0	0	0.3	68.4	39.3	30	21	101	71	9	6	3	3	65	123.2	11.4	317
1	0	2	4	0	0	0	1	1398834	54	1	169	89	1	1		0	1	1	0.98	1	4	2	0.57	4.59	148	7.66	4.63	2.39	184	1.93724	0	76.9874	0	0	0.23	65.6	38.1	21	22	71	51	8	5	3	4	58	109.9	17.1	306
1	0	2	1	0	0	0	1	1290107	76	1	160	80	0	0	0	0	1	1	13.8	1	8	6	0.96	5.19	157	7.18	4.72	1.46	155	3.23288	0	106.164	0	0	0.19	69.3	38	27	28	54	51	21	11	10	4.1	101		10.1	391
0	0	1	3	0	0	0	1	1399294	73	1	137	95	0	0	0	0	0	0	0.44	1	0	0	0.52	4.61	146	6.3	3.02	2.03	359	1.48768	0	176.847	1	2	0.34	68.7	37.5	18	23			13	8	5	8.8	120		18.2	389
0	0	0	2	0	0	0	1	1398661	69	1	134	71	1	1	0	0	0	0	外院MR	3	0	0	0.53	4.48	136	5.5	3.3	1.41	199	2.34043	0	141.135	0	0	0.24	72.3	44.7	41	24			25	15	10	3.3	65	110.9	12.6	204
1	0	2	2	0	0	0	1	1397970	58	1	138	82	0	0	0	0	1	1	13.3	1	3	2	0.8	4.64	145	9.9	7.36	1.55	283	4.74839	1	182.581	1	3	0.3	65.4	35.2	18	24			9	5	4	2.9	68	113.4	10.6	378
0	0	1	4	0	0	0	1	1397721	72	0	103	49	1	1	1	0	0	0	图片	1	5	5	0.87	4.14	124	6.52	3.51	1.9	294	1.84737	0	154.737	1	2	0.3	76.3	40.1	12	38	59	24	9	5	4	11.4	53		53.3	253
0	0	1	3	0	0	0	1	1398014	74	1	142	76	1	1	0	1	1	1	0.1	2	2	1	0.48	4.91	159	7.79	4.16	3.06	292	1.35948	0	95.4248	0	0	0.28	71.3	41	25	21	100	51	11	8	6	3.8	66		14.3	288
0	0	1	2	0	0	0	1	1397360	69	1	149	77	0	0	0	0	1	1	0.4	1	5	2	0.72	4.61	144	8.05	4.34	2.56	217	1.69531	0	84.7656	0	0	0.21	61.3	35.2	12	19			11	7	4	3.5	74	94.8	11.7	268
1	0	2	3	0	0	0	1	1396771	72	0	168	99	1	0	0	0	0	0	0.1	1	7	5	0.53	4.17	130	6.59	3.98	1.94	234	2.05155	0	120.619	0	0	0.24	60.4	36.1	28	31			5	3	2	4.9	54		22.5	252
1	0	2	5	0	0	0	1	1396713	64	1	189	91	1	1	0	0	1	0	1.5	1	7	4	0.43	5.06	145	5.77	3.04	2.19	226	1.38813	0	103.196	0	0	0.26	55.9	30.8	21	17	77	51	10	6	4	6.6	59	101.7	27.7	314
0	0	1	3	0	0	0	1	1396761	66	1	158	96	1	1	1	0	1	1		1	3	3	0.45	5.02	144	6.01	3.01	2.44	169	1.23361	0	69.2623	0	0	0.2	67.6	39.2	19	17			9	6	3	3.5	51	106.5	17	218
1	0	2	1	0	0	0	1	1396636	70	1	182	88	1	1	1	0	1	1	外院MR	1	6	4	3.26	4.77	147	5.4	3.57	1.48	155	2.41216	0	104.73	0	0	0.16	67.3	40.1	16	17	76	16	14	9	5	5.5	60	96.8	22.7	218
1	0	2	1	0	0	0	1	1396623	65	1	143	83	0	0	0	0	1	1	3.1	1	5	3	0.42	4.77	150	5.75	2.9	2.22	236	1.30631	0	106.306	0	0	0.23	71.1	38.3	19	27			8	5	3	5	69	106.1	18	341
0	0	1	4	0	0	0	1	1263431	50	0	120	78	0	0	0	0	0	0	0.1	3	0	0	0.46	3.63	110	4.17	2.27	1.26	150	1.80159	0	119.048	0	0	0.17	64.4	37.6	16	26			12	7	5	4.2	60	102.4	17.3	209
1	0	2	0.33	0	0	0	1	1201502	75	1	142	73	1	1	1	0	1	1	0.85	1	3	2	0.88	3.64	114	9.31	6.6	1.67	139	3.9521	1	83.2335	0	1	0.18	56.7	30.5	12	18			5	3	2	13.5	234		14.3	548
0	0	1	4	0	0	0	1	1169310	77	1	128	61	1	0	1	0	1	1	0.1	3	0	0	0.62	4.4	144	6.01	3.68	1.41	157	2.60993	0	111.348	0	0	0.2	52.5	29.8	12	16	47	28	10	6	4	6.6	105		15.6	393
1	0	2	2	0	0	0	1	1395992	48	1	186	110	1	0	0	0	1	1	0.92	1	3	2	0.49	5.18	168	6.2	3.76	1.78	149	2.11236	0	83.7079	0	0	0.16	66.8	38.5	24	24	81	74	14	9	5	4.3	101	75.4	10.5	464
1	0	2	1	0	0	0	1	1395430	76	0	204	84	1	0	0	0	0	0	1.35	1	4	2	0.36	4.18	121	3.65	1.92	1.23	229	1.56098	0	186.179	1	2	0.27	60.1	31.8	13	25			8	5	3	5.7	47		30.1	210
0	0	0	1	1	0	0	1	1394544	51	1	159	101	1	0	0	0	0	1	0.98	1	0	0	0.86	4.9	156	9.61	6.3	2.14	235	2.94393	0	109.813	0	0	0.25	67.3	39.3	164	60			16	7	9	3.5	49	120.3	17.7	276
1	0	2	2	0	0	0	1	1394727	73	0	126	70	1	0	0	0	0	0		1	7	4	0.38	4.68	138	6.48	4.04	1.99	238	2.03015	0	119.598	0	0	0.24	60.8	34.8	18	17	96	20	12	7	5	2.6	53		12.2	263
1	0	2	1	0	0	0	1	1394475	62	0	129	79	1	1	1	0	0	0		1	6	4	0.52	4.52	135	7	4.23	2.05	199	2.06341	0	97.0732	0	0	199	64.3	38	17	15	59	36	12	8	4	3.2	49	100.6	16.2	311
0	0	1	1	0	0	0	1	1394167	62	0	175	71	1	0	0	0	0	0		1	5	3	0.5	5.26	156	8.5	5.58	2.34	249	2.38462	0	106.41	0	0	0.28	70.6	39.6	18	21			28	19	9	7.6	73	76.3	25.8	482
1	0	2	2	0	0	0	1	1394115	72	0	174	80	1	0	1	0	0	0		1	5	2	0.57	4.76	132	7.41	4.19	2.2	220	1.90455	0	100	0	0	0.26	77.9	39.7	11	20	73	15	14	9	5	5.8	62		23.2	204
0	0	1	1	0	0	0	1	1393871	47	1	110	75	0	0	0	0	1	1		4	3	3	0.58	4.19	149	7.05	3.6	2.67	286	1.34831	0	107.116	0	0	0.28	62.6	36.6	23	59			14	9	5	2.7	90	87.3	7.4	371
0	0	1	1	0	1	0	1	1393610	51	0	125	62	1	0	0	0	0	0		1	1	1	0.35	3.5	106	6.56	4.8	1.11	175	4.32432	1	157.658	1	3	0.18	70.3	35.6	9	19	98	20	6	3	3	5.4	68	89.8	19.7	269
0	0	1	3	0	0	0	1	1393659	69	1	204	107	1	0	0	0	1	0		1	5	2	0.77	4.85	145	8.26	4.47	2.63	168	1.69962	0	63.8783	0	0	0.19	59.4	37	13	18	83	32	20	13	7	6	85	80.2	17.5	394
1	0	2	0.5	0	0	0	1	1392670	73	1	114	71	0	0	0	0	1	0		1	8	3	0.88	2.16	134	8.39	5.32	2.16	402	2.46296	0	186.111	1	2	0.46	54.7	30.9	10	15	90	51	20	13	7	4.6	103		11.1	384
0	0	1	2	0	0	0	1	1392595	77	1	141	71	1	0	0	0	1	1		1	2	2	0.29	4.19	132	4.03	2.72	0.92	149	2.95652	0	161.957	1	2	0.17	59.7	34.8	23	22			12	7	5	5.9	61		24	217
0	0	1	5	0	0	0	1	1392596	50	1	113	68	1	0	0	0	1	1		1	2	2	0.49	4.6	139	5.89	3.16	2.13	240	1.48357	0	112.676	0	0	0.26	66.2	36.1	16	21	122	21	8	5	3	4.9	91	84.4	13.3	328
1	0	2	3	0	0	0	1	1390456	71	0	171	91	1	1	1	0	0	0		1	0	0	0.56	3.75	116	6.17	3.01	2.2	189	1.36818	0	85.9091	0	0	0.21	62	34.3	20	28	43	19	6	4	2	4	58		17.1	337
0	0	1	5	0	0	0	1	1391595	53	1	191	116	1	0	1	0	1	1		1	1	1	0.5	5.11	160	5.95	3.34	1.64	235	2.03659	0	143.293	1	2	0.26	65.5	40.3	15	20	100	31	13	8	5	4.6	100	73.7	11.4	290
1	0	2	4	0	0	0	1	1390821	70	1	147	77	1	1	0	0	1	0		1	4	3	0.26	4.03	121	3.67	1.96	1.37	236	1.43066	0	172.263	1	2	0.26	64.5	36.4	20	17	108	52	5	3	2
0	0	1	3	0	0	0	1	1206040	76	1	126	70	1	0	0	0	1	0		1	0	0	0.45	4.99	155	5.47	3.33	1.3	172	2.56154	0	132.308	0	0	0.22	60.8	34.5	14	32	51	35	16	10	6	5.9	81		18	287
0	0	1	5	0	0	0	1	1390461	49	1	114	78	0	0	0	0	1	0		2	1	1	0.51	4.85	148	5.89	2.93	2.27	156	1.29075	0	68.7225	0	0	0.17	57.2	34.9	23	23	81	22	10	6	4	5.6	87	89.7	15.9	221
0	0	1	8	0	0	0	1	1390448	78	1	159	73	1	0	0	0	1	1		1	4	1	0.6	4.51	140	6.87	3.88	1.88	198	2.06383	0	105.319	0	0	0.22	64.6	39	29	37	87	36	13	8	5	5	71		17.4	258
0	0	1	3	0	0	0	1	1390247	47	1	158	95	1	1	1	0	0	0		1	0	0	0.64	0.64	137	6.71	4.6	1.36	241	3.38235	0	177.206	1	2	0.24	64.2	36.2	9	15	92	18	5	3	2	6.2	83	96.3	18.5	261
0	0	1	1	0	0	0	1	1390420	54	1	199	106	1	0	0	0	1	1		1	3	1	0.4	4.63	4.63	4.31	2.59	1.21	148	2.1405	0	122.314	0	0	0.16	75.6	42.1	14	22	40	58	15	10	5	4.6	57	110.7	20	322
1	0	2	3	0	1	0	1	828643	57	1	152	78	1	1	0	0	1	0		1	0	0	0.57	6.24	178	12.57	11.07	0.9	119	12.3	1	132.222	0	1	0.13	75.7	39.5	38	34			9	5	4	5.1	77	98.3	16.4	195
0	0	1	5	0	0	0	1	1390097	78	1	162	82	1	0	0	0	1	0		1	2	2	0.42	4.13	127	3.59	2	1	162	2	0	162	1	2	0.2	63.3	38.5	10	19			7	4	3	5.8	74		19.4	314
1	0	2	3	1	0	0	1	1390027	71	1	152	72	1	0	1	1	0	0		2	0	0	0.45	5.12	155	7.61	4.25	2.7	251	1.57407	0	92.963	0	0	0.26	80	46.4	154	121	103	60	10	6	4	4.6	53		21.5	292
1	0	2	2	0	0	0	1	1389339	65	0	154	100	1	1	0	1	0	0		2	4	4	0.67	4.32	128	8.2	4.85	2.57	231	1.88716	0	89.8833	0	0	0.27	74.8	41.7	30	40			17	10	7	5.5	57	93.7	23.9	346
0	0	1	3	0	0	0	1	1389786	74	1	175	108	1	0	1	0	1	0		3	0	0	0.61	4.43	134	9.57	6.42	2.13	219	3.01408	0	102.817	0	0	0.21	73.9	44.3	33	22			13	8	5	4.3	72		14.8	396
0	0	1	2	0	0	0	1	1389732	72	1	163	89	1	0	0	0	1	1		1	3	3	0.37	4.52	141	4.68	2.9	1.17	149	2.47863	0	127.35	0	0	0.19	62.7	38.5	43	24			19	12	7	4.2	70		14.9	311
0	0	1	1	0	0	0	1	1389341	62	1	150	69	1	1	0	0	1	1		1	1	0	0.51	4.8	141	6.37	3.9	1.92	209	2.03125	0	108.854	0	0	0.23	66.6	36.5	17	16	75	28	12	8	4	6.1	84	85.4	18	269
0	0	1	2	0	1	0	1	1387925	64	1	158	84	1	1	0	0	1	1		1	1	0	0.38	4.6	130	6.45	4.64	1.15	219	4.03478	1	190.435	1	3	0.25	72.4	39.1	12	13			8	5	3	5.7	121	54.2	11.7	352
1	0	2	4	0	0	0	1	1388907	58	1	187	91	1	0	1	0	1	1		1	5	3	0.48	5.3	159	6.13	3.54	1.98	293	1.78788	0	147.98	1	2	0.35	66.3	39.3	13	14	107	35	10	7	3	4.9	73		16.6	280
1	0	2	2	0	0	0	1	1388570	75	1	209	82	1	1	1	0	0	0		1	2	2	0.55	3.78	116	8.82	4.8	3.31	255	1.45015	0	77.0393	0	0	0.27	68.2	37.5	11	14	72	38	5	3	2	5.1	62		20.4	274
0	0	1	3	0	0	0	1	839315	66	0	160	87	1	1	0	0	0	0		4	3	1	0.31	4.27	129	7.36	4.88	1.99	301	2.45226	0	151.256	1	2	0.3	63	38.4	18	13	72	19	5	3	2	5.8	57	93.1	25.2	265
0	0	1	1	0	0	0	1	1227159	70	1	178	100	1	0	0	0	1	1		1	2	2	0.75	4.88	155	7.65	4.36	2.29	239	1.90393	0	104.367	0	0	0.25	69.9	39.3	36	34	79	36	15	8	7	5.8	83	81.9	17.3	324
1	0	2	1	0	0	0	1	1388440	63	0	145	118	1	0	1	0	0	0		1	5	3	0.48	4.21	132	6.72	4.21	1.91	234	2.20419	0	122.513	0	0	0.24	74.6	38.7	29	26	102	28	8	5	3	3.8	43		21.9	238
1	0	2	1	0	0	0	1	1387781	51	1	117	68	0	1	0	0	0	0		1	4	2	0.42	5.53	161	6.91	4.36	2.07	208	2.10628	0	100.483	0	0	0.24	70.1	41.8	14	14	82	24	29	20	9	6.9	57	112.2	30	228
0	0	1	1	0	0	0	1	1387657	48	1	129	68	0	0	0	0	1	0		1	2	2	0.42	4.26	148	7.2	4.03	2.7	146	1.49259	0	54.0741	0	0	0.16	67.6	40.8	12	16			8	5	4	4.1	76	106.4	13.4	246
0	0	1	1	0	0	0	1	1387763	64	1	201	102	1	1	0	0	1	1		1	3	3	0.5	4.72	147	7.78	5.41	1.77	273	3.0565	0	154.237	1	2	0.3	68	39.8	40	24	105	128	21	13	8	4.6	83	85.5	13.7	251
1	0	2	2	0	0	0	1	664204	69	0	155	78	1	0	0	0	0	0		1	5	4	0.44	2.39	135	6.44	3.43	2.46	184	1.39431	0	74.7967	0	0	0.23	75.5	42.2	26	21	64	5.9	13	8	5	3.5	68	79.1	12.8	302
0	0	1	2	0	0	0	1	1318000	56	1	115	74	0	1	1	0	1	1		1	1	1	0.55	4.63	150	5.56	2.44	2.24	236	1.08929	0	105.357	0	0	0.25	65.5	38.2	33	18			5	3	2	3.2	57	109.1	13.9	327
0	0	1	2	0	0	0	1	1386380	40	1	193	105	1	1	1	0	1	1		1	4	2	0.4	5.08	162	7.98	5.07	2.37	194	2.13924	0	81.8565	0	0	0.19	68.2	43.2	34	25	127	43	25	17	8	4.9	57	122.1	21.3	302
1	0	2	4	0	0	0	1	1385746	56	1	112	71	0	0	1	1	1	1		2	4	4	0.43	4.42	145	5.73	3.66	0.43	210	8.51163	1	488.372	1	3	0.25	67.6	37.8	44	43	75	99	8	5	3	7.2	98	73.9	18.2	360
1	0	2	0.3	1	0	0	1	1386082	69	1	168	85	1	1	0	1	0	0		2	3	1	0.42	4.44	129	6.77	5.67	0.63	171	9	1	271.429	1	3	0.17	64	35.4	59	26			9	5	4	8.2	150		13.5	384
1	0	2	1	0	0	0	1	1385776	51	1	175	99	1	0	0	0	1	1		1	1	1	0.66	4.59	143	9.04	5.81	2.33	289	2.49356	0	124.034	0	0	0.36	72.8	40.4	39	24			12	6	6	3.8	105	79.5	9	346
0	0	1	4	0	0	0	1	1383968	86	1	166	83	1	0	0	1	1	1		2	3	4	0.64	4.18	130	8.74	7.52	0.53	207	14.1887	1	390.566	1	3	0.23	61.2	30.7	49	35	109	120	17	8	9	9.1	83		27.2	322
0	0	1	1	0	0	0	1	1385179	70	1	199	104	1	0	1	0	0	0		1	4	4	0.54	4.98	141	9.64	7.31	1.63	290	4.48466	1	177.914	1	3	0.31	70.6	39.8	22	32			12	8	4	3.5	71	98.9	12.2	369
1	0	2	1	0	0	0	1	1384796	78	1	173	80	1	0	0	0	0	0		1	4	4	0.39	4.57	134	6.45	4.83	1.15	169	4.2	1	146.957	1	3	0.19	60.6	35.7	10	28	48	25	16	10	6	5.8	78		18.4	214
0	0	1	3	0	0	0	1	1384588	70	1	198	58	1	1	0	0	1	1		1	0	0	0.62	4.24	122	7.02	5.15	1.09	165	4.72477	1	151.376	1	3	0.21	66.7	35.2	17	16	108	67	11	6	5	3.6	62	116.6	14.4	320
1	0	2	4	0	0	0	1	851570	77	1	165	88	1	0	1	0	0	0		1	2	2	0.52	5.48	173	6.67	4.44	1.46	162	3.0411	0	110.959	0	0	0.2	72	42.4	16	19	94	28	8	5	3	6.1	82		18.4	363
1	0	2	3	0	0	0	1	1383583	73	1	140	71	1	1	1	0	0	0		1	3	3	0.42	3.76	122	5.72	3.71	1.52	252	2.44079	0	165.789	1	2	0.27	62.2	37	6	21			13	7	6	6.8	123		13.7	289
0	0	1	4	0	0	0	1	1383912	66	1	167	72	1	0	1	0	0	0		1	4	1	0.63	4.69	147	8.08	4.25	0.98	242	4.33673	1	246.939	1	3	0.25	62.2	36.9	14	18			14	10	4	3.3	66	111.2	12.4	308
0	0	1	5	0	0	0	1	1383888	48	1	145	95	1	0	1	0	0	0		1	3	1	0.54	4.32	130	5.26	3.34	1.31	242	2.54962	0	184.733	1	2	0.24	73.5	41.7	36	22			5	3	2	4.3	70	117.5	15.2	342
1	0	2	3	0	0	0	1	1382918	58	1	130	70	0	1	1	0	1	1		1	2	2	0.75	4.66	143	9.9	5.85	2.99	212	1.95652	0	70.903	0	0	0.26	65.4	36.3	39	20	78	62	6	3	3	3.1	68	113.4	11.3	232
1	0	2	3	0	0	0	1	1383601	72	1	166	84	1	1	1	0	1	1		1	3	3	0.62	4.65	149	7.99	4.3	2.74	265	1.56934	0	96.7153	0	0	0.27	74.4	41.6	32	29			10	6	4	3	62		12	274
0	0	1	2	0	0	0	1	836480	59	1	113	61	0	0	0	0	0	1		1	0	0	0.41	4.48	139	5.3	2.55	1.95	159	1.30769	0	81.5385	0	0	0.17	67.8	39.5	17	18	73	16	13	8	5	4.2	65	118.9	16	244
0	0	1	3	0	0	0	1	1382663	51	1	131	82	0	0	0	0	1	0		1	2	2	0.6	4.89	150	8.42	4.56	2.96	243	1.54054	0	82.0946	0	0	0.24	61	36.4	10	14	54	16	6	3	3	3.9	72		13.4	247
0	0	1	2	0	0	0	1	1382512	59	0	124	104	0	0	0	1	0	0		2	0	0	0.42	5.01	152	4.77	2.66	1.59	173	1.67296	0	108.805	0	0	0.22	63.8	38.5	23	33	94	204	12	6	6	3.8	62	94.9	15.2	345
1	0	2	3	0	0	0	1	1382530	43	1	140	79	1	0	0	0	1	1		1	3	2	0.54	4.71	149	6.44	3.34	2.46	278	1.35772	0	113.008	0	0	0.3	65.8	38.9	29	27	90	41	12	8	4	4.7	89	91	13.1	298
1	0	2	2	0	0	0	1	651622	69	0	113	65	1	0	1	0	0	0		1	3	3	0.3	4.51	123	4.89	2.66	1.86	248	1.43011	0	133.333	0	0	0.25	71.5	38.5	11	14	79	20	9	6	3	5.4	89	57.2	15	316
1	0	2	5	0	0	0	1	1381770	63	0	145	85	1	0	1	0	0	0	外院MR	1	3	3	0.31	4.61	135	4.68	2.52	1.74	244	1.44828	0	140.23	0	0	0.24	67.1	39.9	29	30			8	6	2	5.3	57	95	23	337
0	0	1	2	0	0	0	1	1381954	66	1	153	75	1	0	1	0	1	1		1	1	0	0.48	4.75	145	6.88	4.75	1.49	316	3.18792	0	212.081	1	2	0.34	69.4	39.9	13	18	75	23	8	5	3	7.2	58	101	30.8	362
1	0	2	1	0	0	0	1	1109493	78	1	156	86	1	0	0	0	1	1		1	12	4	0.46	4.87	154	13.38	12.21	0.69	202	17.6957	1	292.754	1	3	0.23	62.7	36.6	10	16	104	20	22	15	7	4.8	66		18	272
1	0	4	1	0	0	0	1	1381808	59	1	143	100	1	0	0	0	1	1		1	5	9	0.72	5.07	156	8.46	5.12	2.41	207	2.12448	0	85.8921	0	0	0.23	66.3	40.4	39	32	90		10	6	4	4.7	80	92.5	14.6	281
0	0	1	2	0	0	0	1	1341186	65	1	152	82	1	1	0	0	1	1		3	3	3	0.72	4.52	124	6.85	4.41	1.62	240	2.72222	0	148.148	1	2	0.25	78.8	44.9	32	27			5	3	2	3.1	46	11.9	16.7	285
1	0	2	3	0	0	0	1	1381679	51	0	111	64	0	1	0	0	0	0		1	1	1	0.53	4.58	134	6.48	4.71	1.16	229	4.06034	1	197.414	1	3	0.25	67.5	41.1	52	37	106	31	7	4	3	3.4	49	108.7	17.2	210
1	0	2	2	0	0	0	1	1380970	59	1	103	67	0	0	0	0	1	0	外院MR	1	1	1	0.67	4.74	145	7.68	4.67	2.19	193	2.13242	0	88.1279	0	0	0.19	61.7	37.4	27	22			7	4	3	5.1	71	106.9	17.6	308
1	0	2	2	0	0	0	1	1380936	55	1	152	84	1	1	1	0	0	0		1	3	0	0.61	5.02	148	5.51	3.16	1.37	231	2.30657	0	168.613	1	2	0.22	66.7	36.6	22	19	94	42	11	7	4	4.2	98	74.5	10.6	228
1	0	2	2	0	0	0	1	1380408	71	1	152	93	1	0	1	0	1	1		1	1	1	0.5	4.69	212	6.49	4.17	1.69	231	2.46746	0	136.686	0	0	0.21	64.9	36.3	39	35			14	10	4	5.4	93		14.4	445
0	0	1	3	0	0	0	1	1380280	57	1	143	91	1	0	0	0	1	1		1	2	2	0.89	5.36	163	6.12	3.64	1.5	340	2.42667	0	226.667	1	2	0.39	70.6	43.5	33	31			7	4	3	4.3	91	80.3	11.7	334
1	0	2	2	0	0	0	1	1380219	62	0	149	85	1	1	1	0	0	0		1	5	4	0.34	4.46	134	5.43	2.82	2.13	237	1.32394	0	111.268	0	0	0.27	65.6	39.2	15	13	100	47	9	6	3	4.4	55	96.8	19.8	374
0	0	1	3	0	0	0	1	1379811	63	0	170	84	1	0	0	0	0	0		1	0	0	0.63	4.2	128	7.2	3.09	3.31	289	0.933535	0	87.3112	0	0	0.29	68.7	39.7	15	18	80	15	10	6	4	5.2	58	94.5	22.2	253
1	0	2	3	0	0	0	1	1379469	62	1	151	82	1	1	0	0	1	1		1	3	3	0.54	4.9	152	6.21	4.04	1.48	154	2.72973	0	104.054	0	0	0.15	61	38.5	16	13	61	46	14	9	5	3.8	55	106.2	17.1	209
1	0	2	2	0	0	0	1	1379957	52	1	186	101	1	1	1	0	1	1		1	3	3	0.87	5.03	148	10.24	5.11	3.64	326	1.40385	0	89.5604	0	0	0.38	13.4	42.4	94	51	104	142	7	4	3	3.9	52	116.5	18.6	370
1	0	2	1	0	0	0	1	1379402	49	1	152	89	1	0	1	0	1	1		1	2	0	0.44	5.1	156	7.79	4.92	2.36	283	2.08475	0	119.915	0	0	0.28	65	37.4	34	22	88	129	9	7	2	4.2	73	110.9	14.3	280
1	0	2	1	0	0	0	1	1379352	58	1	144	69	1	1	0	0	0	0		1	3	3	0.42	4.22	132	5.41	3.46	1.31	263	2.64122	0	200.763	1	2	0.25	68.6	39.8	16	19	50	36	12	5	7	4.6	66	117.6	17.3	224
1	0	2	1	0	0	0	1	1378710	64	0	157	75	1	0	0	0	0	0		1	3	3	0.4	4.32	134	4.93	2.78	1.64	226	1.69512	0	137.805	0	0	0.24	69.3	38.9	23	28	87	20	11	8	3	5.5	58	93.8	23.5	284
0	0	1	1	0	0	0	1	1379084	65	1	145	66	1	0	0	0	1	1		2	1	1	0.95	4.72	151	9.59	4.41	4.13	257	1.0678	0	62.2276	0	0	0.28	75.1	41.6	24	30	49	28	17	11	6	4.9	75	95.9	16.2	403
0	0	1	4	0	0	0	1	1379049	63	0	172	73	1	0	1	0	0	0		1	3	3	0.43	4.49	133	5.35	2.58	2.23	179	1.15695	0	80.2691	0	0	0.22	72.8	36.7	16	20	118	25	11	8	3	3.3	69	81.1	11.9	355
0	0	1	1	0	0	0	1	1379028	60	1	175	79	1	0	1	0	1	0		1	3	2	0.44	4.9	154	7	4.42	1.93	234	2.29016	0	121.244	0	0	0.26	65.8	38	14	18			11	7	4	4.9	66	116	18.4	275
0	0	1	1	0	1	0	1	1175647	83	1	173	65	1	1	0	0	0	1		1	3	1	0.66	4.84	151	5.87	3.37	1.3	173	2.59231	0	133.077	0	0	0.18	64.4	38.5	11	20	52	26	18	12	6	6.6	99		16.5	182
0	0	0	1	0	0	0	1	1378816	48	1	173	108	1	0	0	0	0	1		1	3	0	0.55	5.34	168	7.71	4.1	2.87	230	1.42857	0	80.1394	0	0	0.25	72	45.3	50	40	35	86	15	10	5	4.9	76	104.5	15.6	589
0	0	1	2	0	0	0	1	1378417	55	0	167	84	1	0	1	0	0	0		1	2	2	0.43	4.65	144	5.21	3.01	1.7	226	1.77059	0	132.941	0	0	0.26	67.4	37.1	37	30			10	6	4	3.6	44	109.5	20.3	222
0	0	1	2	0	0	0	1	1378248	67	0	170	83	1	0	0	0	0	0		1	1	1	0.32	4.51	126	6.36	4.51	1.47	260	3.06803	0	176.871	1	2	0.27	68.7	39.9	16	23	67	14	8	5	3	5.4	70	77.5	19.1	202
0	0	1	3	0	0	0	1	1377932	35	1	177	103	1	0	0	0	1	1		1	2	0	0.6	5.32	163	9.6	5.72	3.18	207	1.79874	0	65.0943	0	0	0.23	66.6	40.3	43	26	81	28	18	12	16	6.7	101	82.6	16.4	413
0	0	1	1	0	0	0	1	1376043	69	1	149	82	1	1	1	0	1	1		1	3	0	0.43	4.8	149	5.97	4.06	1.4	166	2.9	0	118.571	0	0	0.22	74.2	45	24	17			11	6	5	7.7	76	91.8	25.1	273
1	0	2	3	0	0	0	1	688986	54	1	131	61	0	1	0	0	1	1	外院MR	1	10	9	0.81	4.63	140	11.1	6.78	3.04	201	2.23026	0	66.1184	0	0	0.24	63.5	37.3	11	13	133	22	8	4	4	4.3	72	108.9	14.8	293
1	0	2	0.3	0	0	0	1	1378137	74	0	153	70	1	0	0	0	0	0		3	0	0	0.28	3.79	118	5.59	3.16	2.06	182	1.53398	0	88.3495	0	0	0.2	71.4	39.7	8	16	85	14	10	7	3	4.8	73			226
1	0	2	2	0	0	0	1	1187983	53	1	104	71	1	0	0	0	1	1	附二医MR	1	1	1	0.39	3.82	135	4.99	3.15	1.31	112	2.40458	0	85.4962	0	0	0.13	64.3	39.6	15	19			13	7	6	8.6	104	70.3	20.5	562
1	0	2	5	0	0	0	1	1376814	82	1	116	64	1	0	0	1	1	1		2	3	2	0.62	4.91	145	6.57	4.66	1.22	231	3.81967	1	189.344	1	3	0.24	65.7	35.1	11	25			11	6	5	5.4	74		18.1	215
1	0	2	3	0	0	0	1	1377269	58	1	208	100	1	1	0	0	1	1		1	3	3	0.74	4.74	145	10.96	7.84	2.24	209	3.5	0	93.3036	0	0	0.22	68	41.8	30	25	74	168	14	9	5	3.6	65	119.8	13.7	182
0	0	1	2	0	0	0	1	1376023	84	1	137	72	0	0	0	0	0	0		1	0	0	0.43	4.1	117	6.06	3.5	2.04	192	1.71569	0	94.1176	0	0	0.21	60.9	32.2	10	25	61	14	9	5	4	2.6	45		14.3	144
0	0	1	2	0	0	0	1	1376670	78	0	152	69	1	0	0	0	0	0		1	0	0	0.56	4.19	129	6.8	3.81	2.32	149	1.64224	0	64.2241	0	0	0.23	63.2	36.5	12	19	82	17	13	8	5	4.1	56		18.1	189
0	0	1	2	0	0	0	1	1375799	56	1	118	75	0	0	1	0	1	0		1	1	1	0.71	4.88	148	7.18	3.72	2.65	193	1.40377	0	72.8302	0	0	0.23	65.4	36.4	58	35			5	3	2	6.8	70	111.1	24.1	352
0	0	1	3	0	0	0	1	1376089	61	0	138	77	1	1	1	0	0	0		1	0	0	0.33	4.27	138	5.62	2.96	2.18	218	1.3578	0	100	0	0	0.23	76.8	44.1	17	24	84	24	13	9	4	5.6	50	100.6	27.8	359
0	0	1	1	0	1	0	1	1375773	58	1	131	83	1	0	1	0	1	1		1	2	0	0.32	5.11	162	6.45	4.54	1.36	271	3.33824	0	199.265	1	2	0.26	79.5	44.5	28	29			12	8	4	5	80	93.2	15.5	370
0	0	1	3	0	0	0	1	1375802	58	1	135	95	1	1	0	0	0	0		1	1	1	0.72	4.6	142	7.82	4.97	1.76	277	2.82386	0	157.386	1	2	0.3	72.6	38.7	11	14	94	20	10	6	4	5.1	74	104.6	17.1	434
1	0	2	3	0	0	0	1	1375443	72	0	141	95	1	0	0	1	0	0		2	3	3	0.47	4.84	157	4.9	3.03	1.22	181	2.48361	0	148.361	1	2	0.21	61.1	32.9	13	21	72	25	19	13	6	7.4	78		23.5	261
0	0	1	2	0	0	0	1	1338945	54	1	212	92	1	0	0	0	1	0		1	0	0	0.5	4.59	137	6.45	4.5	1.32	231	3.40909	0	175	1	2	0.24	77.3	47.8	35	29	65	24	11	7	4	5.3	79	97.3	16.6	351
0	0	1	1	0	0	0	1	1374906	63	0	147	90	1	1	0	0	0	0		1	0	0	0.38	4.15	132	5.67	3.38	1.82	239	1.85714	0	131.319	0	0	0.24	73.6	42	14	17	93	19	7	4	3	5.9	52	98	28.1	266
1	0	2	0.5	0	1	0	1	1146282	70	1	136	80	1	1	0	1	1	1		2	2	0	0.84	4.65	136	8.2	6.37	0.96	195	6.63542	1	203.125	1	3	0.23	67.5	40.3	14	26	61	16	28	16	12	6.1	78	88.3	19.4	205
1	0	2	5	0	0	0	1	1374219	79	0	160	70	1	1	1	0	0	0		1	4		0.48	2.9	86	5.32	2.92	1.77	331	1.64972	0	187.006	1	2	0.36	65.8	38.7	20	32			5	3	2	8.4	203		10.3	355
1	0	2	1	0	0	0	1	1374187	77	1	169	91	1	1	0	0	1	1		1	3	3	0.39	4.8	151	4.73	3.31	0.94	193	3.52128	1	205.319	1	3	0.23	59.4	34.3	20	26	61	58	8	4	4	4.3	89		12	398
1	0	2	2	0	0	0	1	1374180	80	0	195	90	1	0	0	0	0	0		1	4	4	0.57	4.64	139	5.33	2.91	1.78	221	1.63483	0	124.157	0	0	0.25	69.2	39	10	26	71	17	12	8	4	7	106		16.4	318
0	0	1	1	0	0	0	1	1373391	76	1	116	55	1	1	0	0	0	0		1	5	3	0.48	3.73	119	5.13	3.22	1.13	194	2.84956	0	171.681	1	2	0.21	67.4	38.3	24	22			8	4	4	16.3	185		21.8	702
1	0	2	2	0	0	0	1	1405324	73	1	127	77	0	0	0	0	1	1		1	10	10	0.72	2.99	84	7.1	5.64	0.73	157	7.72603	1	215.068	1	3	0.14	61.2	27.4	33	102			14	7	7	4.2	61		17.1	281
1	0	2	3	0	0	0	1	1165923	68	1	182	80	1	0	0	0	1	1		1	3	2	0.46	3.87	126	5.57	3.88	1.13	190	3.43363	0	168.142	1	2	0.2	61.5	34.5	15	25	97	21	8	5	3	4.2	56	101	18.6	287
1	0	2	2	0	1	0	1	1405221	51	1	159	91	1	0	0	0	1	0		1	7	5	0.62	6.81	141	8.7	5.98	1.89	183	3.16402	0	96.8254	0	0	0.428	74.5	44.1	13	16	66	15	12	7	5	4.4	73	109.3	14.9	597
1	0	2	2	0	0	0	1	1405224	81	0	143	80	1	1	0	1	0	0		1	2	2	0.46	3.97	123	6.19	4.6	1.06	309	4.33962	1	291.509	1	3	0.3	65.5	35.4	24	26	83	90	15	9	6	3	55		13.5	422
1	0	2	2	0	0	0	1	1405182	65	1	110	85	1	0	0	0	0	1		2	5	2	0.64	4.81	151	8.39	6.48	1.23	135	5.26829	1	109.756	0	1	0.18	72.6	41.1	24	33	85	49	18	12	6	6.3	72	100.8	21.7	252
0	0	1	4	0	0	0	1	1404559	53	1	126	93	0	0	1	0	1	1		1	3	1	0.99	4.94	163	8.51	4.88	2.43	237	2.00823	0	97.5309	0	0	0.25	61.3	37.1	15	17	57	62	10	6	4	4.3	86	88.4	12.4	275
1	0	2	2	0	0	0	1	1404341	77	1	154	82	1	0	0	0	1	1		1	7	5	0.49	4.42	144	4.37	2.22	1.45	137	1.53103	0	94.4828	0	0	0.18	64.3	36.1	10	21	81	42	14	9	5	6.5	83		19.4	413
0	0	1	3	0	0	0	1	1404354	60	1	129	89	0	0	1	0	1	1		1	0	0	0.58	4.85	146	5.09	2.99	1.4	188	2.13571	0	134.286	0	0	0.2	63.6	37.4	65	101	90	56	7	4	3	4.3	78	94.7	13.7	241
0	0	1	1	0	0	0	1	860201	50	1	163	102	1	1	0	0	1	1		1	3	3	0.5	5.38	161	5.81	3.75	1.38	235	2.71739	0	170.29	1	2	0.26	70.2	39.6	24	21	73	57	14	9	5	3.5	72	112	12	288
1	0	2	2	0	1	0	1	1404250	77	0	169	90	1	1		0	0	0	0	1	2	2	0.45	4	113	7.65	4.14	1.52	289	2.72368	0	190.132	1	2	0.3	67.9	37.2	18	22	104	28	5	3	2	4.8	57		20.9	234
1	0	2	1	0	0	0	1	1404237	60	1	142	81	1	1	1	0	1	1		1	2	0	0.37	4.07	122	4.64	2.91	1.24	281	2.34677	0	226.613	1	2	0.31	61.7	34.8	8	15			5	3	2	2.8	73	102.6	9.5	386
1	0	2	2	1	0	0	1	1403724	74	1	155	94	1	0	0	0	0	0		1	3	1	0.67	4.8	143	9.22	6.58	1.75	213	3.76	1	121.714	0	1	0.26	74.7	37.9	13	21	79	24	16	10	6	6.7	118		14.1	455
1	0	2	1	0	0	0	1	1403575	66	1	129	78	1	1	0	0	0	0		1	3	1	0.58	4.7	157	8.09	5.71	1.73	217	3.30058	0	125.434	0	0	0.21	67.5	40.2	16	16	91	22	21	14	7	4.3	73	98.4	14.6	221
1	0	2	2	0	0	0	1	1403718	78	1	155	67	1	0	1	0	1	1		1	3	3	0.77	4.46	141	8.88	4.67	3.23	174	1.44582	0	53.87	0	0	0.18	72.4	35.8	39	36	89	29	7	4	3	4.9	69		17.6	321
1	0	2	4	0	0	0	1	1403673	76	0	147	58	1	1	1	0	0	0		2	2	1	0.55	4.7	134	7.15	4.37	2.06	199	2.12136	0	96.6019	0	0	0.28	68.3	36.5	31	48			13	9	4	7.8	85		22.7	377
0	0	1	3	0	0	0	1	1403262	73	1	145	81	1	0	0	0	1	0		1	5	5	1	4.53	144	7.64	5.46	1.08	241	5.05556	1	223.148	1	3	0.24	65.7	37.1	8	22	89	20	5	3	2	5.7	81		17.4	251
0	0	1	4	0	0	0	1	692822	66	1	161	95	1	1	0	0	1	1		1	4	2	0.72	5.06	153	7.83	5.14	1.75	199	2.93714	0	113.714	0	0	0.25	74.9	41.4	25	19	66	22	15	8	7	4.8	75	95.3	15.9	233
0	0	1	2	0	0	0	1	1308620	62	1	177	113	1	0	0	0	0	0		1	0	0	0.56	5.07	168	7.92	4.29	2.61	136	1.64368	0	52.1073	0	0	0.16	68.9	37.9	27	27	74	31	17	10	7	4.8	65	116.5	18.3	206
1	0	2	2	0	0	0	1	1402705	84	1	195	99	1	0	0	0	0	0		1	2	0	0.62	4.55	139	8.73	5.92	1.87	208	3.16578	0	111.23	0	0	0.2	70.8	39.9	26	26	131	95	8	5	3	4.4	71		15.4	197
0	0	1	3	0	0	0	1	1389443	61	1	144	86	1	0	0	0	1	0		1	4	4	0.85	4.5	137	8.45	5.99	1.43	253	4.18881	1	176.923	1	3	0.3	66.3	36.3	19	18			8	5	3	2.5	78	94.1	7.9	370
0	0	1	3	0	0	0	1	1402321	85	1	148	84	1	0	0	0	0	0		1	3	1	0.42	4.43	143	6.99	5.12	1.36	152	3.76471	1	111.765	0	1	0.18	70.5	36.3	24	46	80	54	16	9	7	3.9	70		13.8	146
0	0	1	3	0	0	0	1	1402457	61	1	136	92	1	0	0	0	0	0		1	4	2	0.52	4.82	140	5.2	3.29	1.26	145	2.61111	0	115.079	0	0	0.18	67.5	36.3	31	36	83	37	7	4	3	4.2	69	109.1	15.1	195
1	0	2	0.4	0	0	0	1	1402339	66	1	164	71	1	0	0	0	0	0		1	4	4	0.48	5.18	150	5.17	3.35	1.19	135	2.81513	0	113.445	0	0	0.15	63	36.4	15	19	77	39	14	9	5	3.6	75	95.3	11.9	247
0	0	1	1	0	0	0	1	1402169	80	1	158	79	1	0	0	0	0	0		1	2	2	0.55	4.43	138	5.59	2.44	2.45	169	0.995918	0	68.9796	0	0	0.18	69.5	35.9	17	25	74	26	11	6	5	6.9	109		15.7	412
1	0	2	0.4	0	0	0	1	1402078	73	1	169	96	1	1	0	1	1	1		2	6	3	0.88	4.67	138	9.69	7.08	1.69	228	4.18935	1	134.911	0	1	0.28	71.6	39.4	10	22	72	16	12	7	5	6.5	99		16.3	262
0	0	1	0.5	0	0	0	1	1400799	74	1	215	103	1	0	1	0	1	1	0.25	1	4	3	0.56	5.21	164	7.26	4.56	1.97	135	2.31472	0	68.5279	0	0	0.18	64.6	37.4	10	20	89	29	20	13	7	4.2	68		15.3	428
0	0	1	3	0	0	0	1	1404614	63	1	166	85	1	0	1	1	0	1		2	0	0	0.46	4.42	142	5.25	3.69	0.97	184	3.80412	1	189.691	1	3	0.2	73	46.4	33	37	46	115	35	25	10	6.7	100	68.7	16.6	428
0	0	1	2	0	0	0	1	1404920	65	0	176	78	1	1	1	0	0	0		1	3	1	0.42	3.83	121	7.02	4.7	1.76	161	2.67045	0	91.4773	0	0	12.3	65.9	38	11	13	64	24	8	5	3	3.9	90		10.7	327
0	0	1	1	0	0	0	1	1404932	52	1	169	97	0	1	1	0	1	0		4	4	4	0.76	5.04	147	8.18	5.62	1.62	235	3.46914	0	145.062	1	2	0.24	69.8	41.3	32	22	70	96	15	10	5	3.8	87	87.8	10.8	373
0	0	1	3	0	0	0	1	1404738	37	1	125	73	1	0	1	0	0	0		3	0	0	0.38	4.82	146	3.91	1.7	0.435	146	3.90805	1	335.632	1	3	0.15	55.5	33.3	104	39	42	32	11	7	4	3.9	85	100	11.4	408
1	0	2	2	0	0	0	1	1404342	70	0	160	80	1	0	0	0	0	0		1	4	1	0.43	4.22	126	6.22	2.64	3.05	295	0.865574	0	96.7213	0	0	0.31	65.3	37.1	10	14	31	16	11	7	4	9.3	57	90.5	40.4	293
0	0	1	3	0	0	0	1	1404220	62	1	120	70	1	0	0	1	1	0		2	2	2	0.55	5.71	169	4.71	1.92	2.11	171	0.909953	0	81.0427	0	0	0.2	68	38.7	32	35	63	63	10	7	3	6.9	78	93.4	21.9	302
1	0	2	2	0	0	0	1	1403968	56	1	156	77	0	1	0	0	0	0		1	1	1	0.59	4.57	135	5.96	3.91	1.79	207	2.18436	0	115.642	0	0	0.21	60.3	33.5	29	29	51	25	5	3	2	3.6	57	109.1	15.6	259
0	0	1	5	0	0	0	1	1403938	68	1	142	76	0	0	0	0	0	0		1	4	3	0.36	4.27	137	4.28	2.85	0.95	180	3	0	189.474	1	2	0.19	60.3	35	15	18	90	15	10	7	3	4.3	93	72.4	11.5	326
0	0	1	3	0	0	0	1	1403918	77	1	135	75	1	0	0	0	0	1		1	0	0	0.49	5.09	158	5.56	2.58	2.31	248	1.11688	0	107.359	0	0	0.26	65.9	39	48	44	73	77	15	7	8	4.2	82		12.7	212
0	0	0	2	0	0	0	1	1403256	33	1	121	73	0	1	1	0	1	1		1	4	3	0.77	4.18	130	8.91	5.24	2.78	213	1.88489	0	76.6187	0	0	0.24	66.6	39.7	22	17	80	93	10	7	3	2.9	60	125.6	12	408
0	0	1	4	0	0	0	1	1402677	65	1	145	69	0	1	0	0	1	0		1	3	3	0.67	5.12	157	7.2	3.43	2.66	248	1.28947	0	93.2331	0	0	0.24	66.3	38.3	21	24	65	20	10	6	4	4.5	63	118.4	17.7	194
0	0	0	1	0	0	0	1	1402819	69	0	157	74	1	1	1	0	0	0		1	3	3	0.54	4.05	123	7.4	4.57	2.19	186	2.08676	0	84.9315	0	0	0.25	60.7	38.5	13	20	55	20	7	4	3	3.6	52	93.9	17.2	291
0	0	1	1	0	0	0	1	1402380	82	0	206	98	1	0	0	0	0	0	外院MR	1	1	0	0.67	4.97	142	11.1	8.93	1.33	238	6.71429	1	178.947	1	3	0.25	63.6	36.9	13	21	98	32	6	3	3	6.7	71		23.4	199
1	0	2	2	0	0	0	1	1311644	58	0	164	71	1	1	0	0	0	0		1	4	4	0.31	4.51	132	6.04	3.64	2.06	182	1.76699	0	88.3495	0	0	0.2	73.8	42.1	25	25			11	6	5	6	37	113.5	40.2	215
0	0	1	3	0	0	0	1	1172209	86	1	137	63	1	0	0	0	1	1		1	2	0	0.71	4.21	120	6.95	4.71	1.36	201	3.46324	0	147.794	1	2	0.22	73.2	33.3	22	50	84	22	8	3	5	6.3	100		15.6	341
1	0	2	2	0	0	0	1	851695	46	1	164	65	1	1	1	0	1	1	0.41	1	6	4	0.44	4.97	152	4.86	2.82	1.47	212	1.91837	0	144.218	1	2	0.22	66.6	40.5	18	17	81	34	16	11	5	4.4	54	118.8	20.2	292
0	0	0	2	0	0	0	1	1401443	61	1	164	92	1	0	0	0	1	0	11.3	1	1	0	0.47	4.89	143	7.77	5.5	1.67	228	3.29341	0	136.527	0	0	0.23	69.4	43.8	24	22	81	50	12	7	5	4.1	93	81.6	10.9	353
0	0	1	3	0	0	0	1	1400761	52	1	175	103	1	0	1	0	1	1		1	5	2	0.54	4.66	142	4.85	2.9	1.16	154	2.5	0	132.759	0	0	0.17	66.1	39.1	12	16			14	9	5	3	95	79	7.8	364
0	0	1	4	0	0	0	1	1401322	63	0	162	87	0	0	0	0	0	0	1.5	1	2	1	0.33	4.12	127	4.21	2.49	1.32	184	1.88636	0	139.394	0	0	0.2	63.3	38.2	11	16	76	13	7	4	3	4	39	107.7	25.4	176
[truncated: 52 more columns]
